# Supplementary material for: Combined single-cell transcriptome and immune repertoire analysis reveals hepatic and renal immune injury by heat stroke
Source: JCI Insight. 2026 Mar 23;11(6):e189825. doi: 10.1172/jci.insight.189825 (PMC13043102; doi:10.1172/jci.insight.189825)
Supplement: Supplemental table 1 [file jciinsight-11-189825-s131.xlsx]

## Sheet: Supplemental table S1
Supplemental table S1, The top 30 DEGs of 8 main cell types
	p_val	avg_log2FC	pct.1	pct.2	p_val_adj	cluster	gene
1	0	3.92205	0.91	0.025	0	B/Plasma	CD79A
2	0	3.61031	0.895	0.008	0	B/Plasma	MS4A1
3	0	3.36318	1	0.703	0	B/Plasma	CD74
4	0	2.92896	0.805	0.013	0	B/Plasma	BANK1
5	0	2.82183	0.973	0.28	0	B/Plasma	HLA-DRA
6	0	2.75449	0.859	0.073	0	B/Plasma	HLA-DQA1
7	0	2.67574	0.848	0.151	0	B/Plasma	HLA-DQB1
8	0	2.61062	0.933	0.278	0	B/Plasma	HLA-DPB1
9	0	2.47597	0.633	0.01	0	B/Plasma	IGHM
10	0	2.42584	0.712	0.01	0	B/Plasma	LINC00926
11	0	2.39951	0.692	0.04	0	B/Plasma	AFF3
12	0	2.3084	0.927	0.291	0	B/Plasma	HLA-DPA1
13	0	2.24611	0.923	0.285	0	B/Plasma	HLA-DRB1
14	0	2.13183	0.661	0.041	0	B/Plasma	RALGPS2
15	0	2.09137	0.57	0.054	0	B/Plasma	CD79B
16	0	2.07598	0.972	0.74	0	B/Plasma	CD37
17	0	1.95202	0.839	0.364	0	B/Plasma	EZR
18	0	1.88664	0.262	0.002	0	B/Plasma	TCL1A
19	0	1.86991	0.797	0.199	0	B/Plasma	HLA-DRB5
20	0	1.85185	0.461	0.004	0	B/Plasma	FCER2
21	0	1.73127	0.577	0.177	0	B/Plasma	CD83
22	0	1.71412	0.531	0.035	0	B/Plasma	ADAM28
23	0	1.69257	0.48	0.018	0	B/Plasma	FCRL1
24	0	1.68413	0.387	0.01	0	B/Plasma	IGKC
25	0	1.68408	0.732	0.174	0	B/Plasma	HLA-DMA
26	0	1.64357	0.63	0.191	0	B/Plasma	BACH2
27	0	1.59211	0.427	0.006	0	B/Plasma	NIBAN3
28	0	1.58626	0.437	0.021	0	B/Plasma	PLEKHG1
29	0	1.58293	0.455	0.022	0	B/Plasma	P2RX5
30	9.40345e-290	1.73887	0.106	0.003	2.40681e-285	B/Plasma	IGHV3-30
31	0	5.5143	0.821	0.026	0	pDC	JCHAIN
32	0	3.26477	0.83	0.016	0	pDC	MZB1
33	0	2.67462	0.554	0.003	0	pDC	LILRA4
34	0	2.58379	0.616	0.009	0	pDC	SERPINF1
35	0	2.15655	0.545	0.001	0	pDC	SCT
36	0	2.13296	0.625	0.01	0	pDC	DERL3
37	0	1.865	0.5	0.007	0	pDC	TPM2
38	0	1.84455	0.661	0.023	0	pDC	TSPAN13
39	3.92487e-294	3.43618	0.661	0.032	1.00457e-289	pDC	PLD4
40	4.98642e-292	4.41069	0.705	0.036	1.27627e-287	pDC	IGKC
41	6.48051e-288	3.47093	0.929	0.071	1.65869e-283	pDC	ITM2C
42	1.85974e-266	2.79436	0.661	0.035	4.76e-262	pDC	IRF4
43	3.48191e-231	1.91933	0.643	0.038	8.91195e-227	pDC	IL3RA
44	6.32739e-218	2.75181	0.821	0.069	1.6195e-213	pDC	TCF4
45	6.10502e-195	2.63544	0.643	0.045	1.56258e-190	pDC	TXNDC5
46	4.33154e-158	2.31547	0.732	0.075	1.10866e-153	pDC	CCDC50
47	5.57545e-120	4.62615	0.366	0.023	1.42704e-115	pDC	PTGDS
48	3.75978e-105	3.0414	0.884	0.181	9.62317e-101	pDC	PPP1R14B
49	5.90169e-97	2.07382	0.795	0.139	1.51054e-92	pDC	C12orf75
50	1.46214e-95	2.87464	0.661	0.098	3.74235e-91	pDC	GZMB
51	6.09041e-84	2.92998	0.866	0.219	1.55884e-79	pDC	IRF7
52	3.9285e-82	2.11568	0.679	0.123	1.0055e-77	pDC	UGCG
53	4.1368e-81	2.5843	0.777	0.163	1.05881e-76	pDC	FCHSD2
54	1.5312e-73	2.26959	0.723	0.161	3.9191e-69	pDC	APP
55	8.00374e-73	2.51338	0.661	0.133	2.04856e-68	pDC	IRF8
56	8.79089e-66	3.38926	0.455	0.057	2.25003e-61	pDC	IGHM
57	3.81686e-54	2.39974	0.964	0.462	9.76925e-50	pDC	HSP90B1
58	5.49477e-48	2.28043	0.991	0.725	1.40639e-43	pDC	CD74
59	1.0077e-44	2.07567	0.973	0.603	2.5792e-40	pDC	PPIB
60	8.89309e-23	3.45241	0.134	0.016	2.27619e-18	pDC	IGHA1
61	0	2.16286	0.48	0.003	0	cDC	FCER1A
62	0	1.81658	0.533	0.009	0	cDC	CLEC10A
63	0	1.50823	0.449	0.015	0	cDC	CD1C
64	2.17896e-304	1.17442	0.498	0.031	5.57704e-300	cDC	PLD4
65	3.8949e-295	2.31014	0.698	0.067	9.96898e-291	cDC	HLA-DQA2
66	9.47271e-264	2.87885	0.884	0.127	2.42454e-259	cDC	HLA-DQA1
67	1.78499e-217	2.96668	0.951	0.198	4.56869e-213	cDC	HLA-DQB1
68	5.10484e-212	3.24001	0.982	0.238	1.30658e-207	cDC	HLA-DRB5
69	1.61154e-203	2.01936	0.822	0.133	4.12475e-199	cDC	CPVL
70	3.88425e-191	1.41522	0.676	0.086	9.94175e-187	cDC	LGALS2
71	1.10234e-184	3.41531	0.996	0.327	2.82144e-180	cDC	HLA-DRA
72	1.49848e-180	2.06205	0.911	0.21	3.83537e-176	cDC	HLA-DMA
73	8.15295e-180	3.46411	1	0.334	2.08675e-175	cDC	HLA-DPA1
74	6.61971e-178	3.36221	0.987	0.322	1.69432e-173	cDC	HLA-DPB1
75	3.28267e-177	3.27081	0.987	0.328	8.402e-173	cDC	HLA-DRB1
76	9.03372e-163	2.85129	0.996	0.326	2.31218e-158	cDC	CST3
77	5.76428e-160	1.30559	0.711	0.118	1.47537e-155	cDC	HLA-DMB
78	1.0108e-126	3.07585	1	0.724	2.58714e-122	cDC	CD74
79	1.02374e-94	1.33715	0.88	0.29	2.62026e-90	cDC	CTSZ
80	8.49352e-91	1.17802	0.489	0.091	2.17392e-86	cDC	LMNA
81	1.25089e-90	1.48793	0.893	0.334	3.20166e-86	cDC	ANXA2
82	1.58821e-89	1.12514	0.76	0.21	4.06503e-85	cDC	CTSH
83	9.9879e-89	1.49191	0.978	0.506	2.5564e-84	cDC	GSTP1
84	1.50301e-84	1.54674	0.991	0.385	3.84695e-80	cDC	LYZ
85	6.68091e-84	1.20304	0.782	0.238	1.70998e-79	cDC	PPA1
86	8.44623e-83	1.46235	0.956	0.463	2.16181e-78	cDC	SAMHD1
87	4.4406e-76	1.21458	0.88	0.327	1.13657e-71	cDC	GRN
88	2.45066e-68	1.40091	0.893	0.438	6.27247e-64	cDC	TUBA1B
89	5.14408e-64	1.30814	0.982	0.652	1.31663e-59	cDC	S100A10
90	1.46122e-37	1.85347	0.378	0.113	3.74e-33	cDC	AREG
91	0	4.67024	0.988	0.162	0	Mono/Mac	LYZ
92	0	3.67709	0.838	0.044	0	Mono/Mac	VCAN
93	0	3.56333	0.967	0.09	0	Mono/Mac	CST3
94	0	3.47433	0.97	0.205	0	Mono/Mac	IFI30
95	0	3.12128	0.959	0.248	0	Mono/Mac	AIF1
96	0	3.08247	0.83	0.11	0	Mono/Mac	FCN1
97	0	2.84911	0.922	0.333	0	Mono/Mac	CTSS
98	0	2.80104	0.26	0.042	0	Mono/Mac	IL1B
99	0	2.75579	0.876	0.216	0	Mono/Mac	TYMP
100	0	2.70319	0.74	0.21	0	Mono/Mac	JARID2
101	0	2.67864	0.414	0.034	0	Mono/Mac	THBS1
102	0	2.56243	0.913	0.535	0	Mono/Mac	PSAP
103	0	2.50652	0.757	0.066	0	Mono/Mac	CSTA
104	0	2.42668	0.999	0.96	0	Mono/Mac	FTL
105	0	2.34081	0.574	0.038	0	Mono/Mac	MAFB
106	0	2.33051	0.737	0.106	0	Mono/Mac	CYBB
107	0	2.2889	0.701	0.127	0	Mono/Mac	KLF10
108	0	2.23438	0.821	0.185	0	Mono/Mac	LST1
109	0	2.21155	0.667	0.056	0	Mono/Mac	CLEC7A
110	0	2.19348	0.673	0.081	0	Mono/Mac	CD68
111	0	2.17159	0.15	0.009	0	Mono/Mac	SERPINB2
112	0	2.1209	0.55	0.021	0	Mono/Mac	CD36
113	0	2.10294	0.562	0.027	0	Mono/Mac	CFD
114	0	2.08884	0.611	0.073	0	Mono/Mac	PLXDC2
115	0	2.0571	0.925	0.552	0	Mono/Mac	S100A10
116	0	2.03838	0.983	0.299	0	Mono/Mac	TYROBP
117	0	2.02264	0.773	0.266	0	Mono/Mac	NPC2
118	0	2.01008	0.686	0.135	0	Mono/Mac	LGALS3
119	0	2.00632	0.656	0.249	0	Mono/Mac	IFI6
120	0	2.00262	0.721	0.217	0	Mono/Mac	ARHGAP26
121	0	5.48211	0.923	0.021	0	Neu	IL1R2
122	0	5.43809	0.924	0.255	0	Neu	S100A12
123	0	4.99697	0.858	0.001	0	Neu	CD177
124	0	4.73806	0.999	0.364	0	Neu	S100A8
125	0	4.17405	0.842	0.004	0	Neu	ZDHHC19
126	0	4.03715	0.995	0.705	0	Neu	IFITM2
127	0	4.03259	0.958	0.123	0	Neu	BASP1
128	0	3.79575	0.998	0.397	0	Neu	S100A9
129	0	3.76409	0.714	0.006	0	Neu	MMP9
130	0	3.74252	0.857	0.015	0	Neu	S100P
131	0	3.67864	0.932	0.162	0	Neu	GCA
132	0	3.65738	0.884	0.003	0	Neu	ALPL
133	0	3.57328	0.944	0.156	0	Neu	FPR1
134	0	3.51321	0.834	0.007	0	Neu	CMTM2
135	0	3.45425	0.987	0.498	0	Neu	S100A11
136	0	3.40313	0.565	0.002	0	Neu	LCN2
137	0	3.2589	0.879	0.017	0	Neu	MMP25
138	0	3.22966	0.88	0.078	0	Neu	CYSTM1
139	0	3.19459	0.968	0.196	0	Neu	CSF3R
140	0	3.17358	0.758	0.126	0	Neu	RETN
141	0	3.10752	0.925	0.316	0	Neu	ALOX5AP
142	0	2.99157	0.918	0.126	0	Neu	G0S2
143	0	2.95492	0.831	0.059	0	Neu	MCEMP1
144	0	2.88172	0.849	0.058	0	Neu	CLEC4E
145	0	2.81034	0.945	0.192	0	Neu	SLC25A37
146	0	2.79229	0.971	0.364	0	Neu	SOD2
147	0	2.78149	0.944	0.255	0	Neu	SERPINA1
148	0	2.77777	0.954	0.203	0	Neu	MNDA
149	0	2.76633	0.878	0.12	0	Neu	CDA
150	3.45834e-296	3.95483	0.1	0.002	8.85161e-292	Neu	DEFA3
151	0	7.59868	1	0.008	0	RBC	HBA2
152	0	7.46808	1	0.009	0	RBC	HBA1
153	0	5.94472	0.885	0.002	0	RBC	HBD
154	0	5.87357	0.923	0.002	0	RBC	CA1
155	0	5.56726	1	0.003	0	RBC	HBM
156	0	5.08527	0.962	0.002	0	RBC	ALAS2
157	0	4.00838	0.692	0.002	0	RBC	AHSP
158	0	3.10664	0.769	0.001	0	RBC	SLC4A1
159	0	2.4333	0.846	0.001	0	RBC	SELENBP1
160	4.03307e-237	3.25364	0.846	0.016	1.03226e-232	RBC	TRIM58
161	1.97958e-193	2.55464	0.885	0.022	5.06672e-189	RBC	GMPR
162	5.58632e-162	2.76768	0.846	0.024	1.42982e-157	RBC	SNCA
163	1.12175e-82	3.0315	0.577	0.022	2.87113e-78	RBC	CA2
164	3.81398e-74	2.76012	0.923	0.067	9.76188e-70	RBC	FAM210B
165	7.60448e-68	9.5269	1	0.093	1.94637e-63	RBC	HBB
166	8.43659e-68	2.61108	0.846	0.061	2.15934e-63	RBC	DCAF12
167	2.92182e-47	2.4463	0.846	0.089	7.47841e-43	RBC	BCL2L1
168	3.07599e-36	4.19114	0.962	0.179	7.87301e-32	RBC	SLC25A39
169	1.16449e-30	2.88265	1	0.223	2.98052e-26	RBC	YBX3
170	3.60556e-30	3.11775	0.885	0.163	9.22843e-26	RBC	GLRX5
171	5.30624e-29	3.56846	1	0.262	1.35813e-24	RBC	SLC25A37
172	1.34164e-25	2.47015	1	0.271	3.43393e-21	RBC	FBXO7
173	1.56071e-20	2.65739	0.885	0.263	3.99464e-16	RBC	ADIPOR1
174	8.88469e-20	2.68608	0.962	0.332	2.27404e-15	RBC	BNIP3L
175	2.37004e-19	2.8216	0.962	0.442	6.06612e-15	RBC	GYPC
176	4.38076e-19	2.60902	0.731	0.174	1.12126e-14	RBC	SIAH2
177	1.74581e-17	3.16407	1	0.58	4.4684e-13	RBC	UBB
178	1.7863e-15	2.39098	0.923	0.483	4.57202e-11	RBC	FKBP8
179	6.44566e-14	2.56687	0.769	0.252	1.64977e-09	RBC	PRDX2
180	0.000122538	2.75237	0.154	0.03	1	RBC	HSPA1B
181	0	6.92964	0.993	0.049	0	Platelet	PPBP
182	0	6.04919	0.941	0.017	0	Platelet	TUBB1
183	0	5.44407	0.949	0.021	0	Platelet	PF4
184	0	5.39689	0.919	0.021	0	Platelet	CAVIN2
185	0	5.16029	0.904	0.019	0	Platelet	GNG11
186	0	4.9975	0.912	0.04	0	Platelet	PRKAR2B
187	0	4.89494	0.838	0.016	0	Platelet	SPARC
188	0	4.85416	0.757	0.017	0	Platelet	ACRBP
189	0	4.74518	0.779	0.007	0	Platelet	GP9
190	0	4.63215	0.779	0.012	0	Platelet	MPIG6B
191	0	4.54535	0.816	0.052	0	Platelet	F13A1
192	0	4.54122	0.743	0.037	0	Platelet	TSC22D1
193	0	4.52808	0.735	0.011	0	Platelet	MYL9
194	0	4.27188	0.735	0.012	0	Platelet	TRIM58
195	0	4.19656	0.765	0.008	0	Platelet	GP1BB
196	0	3.91485	0.684	0.005	0	Platelet	ITGB3
197	0	3.88067	0.721	0.003	0	Platelet	TMEM40
198	0	3.88054	0.669	0.007	0	Platelet	ITGA2B
199	0	3.87897	0.61	0.006	0	Platelet	PTCRA
200	0	3.76594	0.713	0.023	0	Platelet	PTGS1
201	0	3.76533	0.728	0.005	0	Platelet	CMTM5
202	1.8321e-302	4.49622	0.743	0.049	4.68925e-298	Platelet	CLU
203	4.53589e-273	4.14212	0.772	0.061	1.16096e-268	Platelet	MMD
204	2.85108e-270	6.78717	1	0.117	7.29734e-266	Platelet	NRGN
205	4.617e-251	3.76786	0.684	0.05	1.18172e-246	Platelet	MAP3K7CL
206	1.02127e-190	4.11541	0.779	0.091	2.61395e-186	Platelet	RGS18
207	4.9653e-165	5.04519	0.868	0.142	1.27087e-160	Platelet	HIST1H2AC
208	2.81368e-161	4.23782	0.794	0.116	7.20161e-157	Platelet	VCL
209	1.39534e-111	4.16766	0.904	0.249	3.57137e-107	Platelet	LIMS1
210	5.12725e-93	3.8434	0.838	0.243	1.31232e-88	Platelet	CTSA
211	0	3.82315	0.229	0.031	0	T/NK	GNLY
212	0	3.46076	0.788	0.039	0	T/NK	IL32
213	0	3.05778	0.814	0.037	0	T/NK	CD3E
214	0	2.84952	0.649	0.029	0	T/NK	IL7R
215	0	2.45753	0.346	0.063	0	T/NK	CCL5
216	0	2.36345	0.666	0.046	0	T/NK	CD7
217	0	2.19202	0.607	0.035	0	T/NK	TCF7
218	0	2.18391	0.649	0.118	0	T/NK	PCED1B-AS1
219	0	2.17853	0.641	0.028	0	T/NK	CD247
220	0	2.17526	0.612	0.022	0	T/NK	CD3D
221	0	2.14555	0.404	0.019	0	T/NK	CTSW
222	0	1.98122	0.74	0.257	0	T/NK	LDHB
223	0	1.83151	0.592	0.025	0	T/NK	LCK
224	0	1.81087	0.271	0.01	0	T/NK	KLRB1
225	0	1.81071	0.481	0.021	0	T/NK	LEF1
226	0	1.79263	0.603	0.107	0	T/NK	GIMAP7
227	0	1.7897	0.238	0.008	0	T/NK	GZMA
228	0	1.75827	0.714	0.178	0	T/NK	EVL
229	0	1.71695	0.728	0.229	0	T/NK	C12orf57
230	0	1.71449	0.234	0.01	0	T/NK	PRF1
231	0	1.70774	0.978	0.685	0	T/NK	RPL3
232	0	1.69164	0.641	0.121	0	T/NK	ETS1
233	0	1.68155	0.474	0.019	0	T/NK	GZMM
234	0	1.61609	0.671	0.221	0	T/NK	LEPROTL1
235	0	1.61107	0.169	0.007	0	T/NK	FGFBP2
236	0	1.60353	0.488	0.016	0	T/NK	CD3G
237	0	1.60122	0.582	0.095	0	T/NK	TRBC2
238	0	1.59474	0.464	0.021	0	T/NK	CAMK4
239	0	1.59459	0.713	0.303	0	T/NK	TLE5
240	4.46282e-174	2.68976	0.327	0.192	1.14226e-169	T/NK	NKG7
