# Supplementary material for: Combined single-cell transcriptome and immune repertoire analysis reveals hepatic and renal immune injury by heat stroke
Source: JCI Insight. 2026 Mar 23;11(6):e189825. doi: 10.1172/jci.insight.189825 (PMC13043102; doi:10.1172/jci.insight.189825)
Supplement: Supplemental table 2 [file jciinsight-11-189825-s132.xlsx]

## Sheet: Supplemental table S2
Supplemental table S2, The top 30 DEGs of 14 T & NK cell subclusters
	p_val	avg_log2FC	pct.1	pct.2	p_val_adj	cluster	gene
1	0	1.74615	0.5	0.005	0	CD4_FOXP3	FOXP3
2	0	1.56718	0.422	0.019	0	CD4_FOXP3	RTKN2
3	2.88751e-134	0.937836	0.272	0.025	7.39058e-130	CD4_FOXP3	IL2RA
4	1.79691e-132	1.1706	0.386	0.053	4.59918e-128	CD4_FOXP3	IKZF2
5	3.93704e-102	1.05792	0.311	0.044	1.00768e-97	CD4_FOXP3	CTLA4
6	9.4562e-56	0.818429	0.314	0.075	2.42032e-51	CD4_FOXP3	TIGIT
7	4.44568e-55	0.616401	0.123	0.012	1.13787e-50	CD4_FOXP3	LINC02694
8	4.2696e-42	0.894209	0.521	0.221	1.0928e-37	CD4_FOXP3	ARID5B
9	3.64616e-40	0.762174	0.305	0.091	9.33236e-36	CD4_FOXP3	STAM
10	6.76635e-38	0.607287	0.141	0.024	1.73185e-33	CD4_FOXP3	FXYD2
11	7.76241e-35	0.811146	0.254	0.074	1.98679e-30	CD4_FOXP3	ID3
12	3.46094e-32	0.841214	0.383	0.156	8.85827e-28	CD4_FOXP3	SESN3
13	2.53628e-28	0.88212	0.416	0.193	6.49162e-24	CD4_FOXP3	PELI1
14	9.39525e-28	0.721421	0.287	0.108	2.40471e-23	CD4_FOXP3	SHMT2
15	5.38017e-24	0.676787	0.389	0.187	1.37705e-19	CD4_FOXP3	BIRC3
16	5.29712e-22	0.703863	0.734	0.544	1.3558e-17	CD4_FOXP3	SMCHD1
17	1.03214e-20	0.641316	0.26	0.102	2.64177e-16	CD4_FOXP3	HLA-DRB1
18	2.64739e-20	0.621563	0.32	0.148	6.77598e-16	CD4_FOXP3	CASK
19	4.63606e-19	0.673125	0.515	0.322	1.1866e-14	CD4_FOXP3	IL10RA
20	1.03626e-18	0.747364	0.326	0.156	2.65231e-14	CD4_FOXP3	CYTOR
21	2.11757e-17	0.617309	0.476	0.293	5.41993e-13	CD4_FOXP3	TTC39C
22	1.87732e-16	0.606171	0.596	0.422	4.805e-12	CD4_FOXP3	EZR
23	2.02811e-16	0.6674	0.611	0.45	5.19094e-12	CD4_FOXP3	USP15
24	2.41557e-15	0.645215	0.174	0.066	6.18266e-11	CD4_FOXP3	HPGD
25	3.16555e-15	0.621262	0.416	0.243	8.10222e-11	CD4_FOXP3	GBP5
26	2.45378e-14	0.605165	0.614	0.469	6.28046e-10	CD4_FOXP3	SAMHD1
27	4.78151e-14	0.639231	0.787	0.671	1.22383e-09	CD4_FOXP3	S100A10
28	3.62964e-13	0.749858	0.907	0.787	9.29006e-09	CD4_FOXP3	IL32
29	4.92328e-13	0.603249	0.338	0.186	1.26011e-08	CD4_FOXP3	PRDM1
30	9.72726e-13	0.671173	0.575	0.417	2.48969e-08	CD4_FOXP3	SAT1
31	0	1.25244	0.915	0.601	0	CD4_ANXA1	LTB
32	4.227e-246	1.04397	0.555	0.188	1.0819e-241	CD4_ANXA1	ITGB1
33	3.41837e-227	1.01538	0.562	0.215	8.74932e-223	CD4_ANXA1	AQP3
34	2.28206e-206	0.658826	0.221	0.025	5.84094e-202	CD4_ANXA1	TNFRSF4
35	5.78585e-202	0.853521	0.746	0.394	1.48089e-197	CD4_ANXA1	COTL1
36	3.90538e-198	0.994108	0.867	0.583	9.99581e-194	CD4_ANXA1	IL7R
37	6.22777e-196	0.853469	0.936	0.768	1.594e-191	CD4_ANXA1	VIM
38	1.84413e-194	0.648344	0.34	0.08	4.72006e-190	CD4_ANXA1	CD82
39	2.5176e-191	0.953069	0.609	0.278	6.4438e-187	CD4_ANXA1	S100A11
40	3.74848e-190	0.775691	0.918	0.73	9.59423e-186	CD4_ANXA1	CD52
41	4.07905e-172	0.759209	0.433	0.146	1.04403e-167	CD4_ANXA1	GPR183
42	5.78915e-159	0.602633	0.929	0.804	1.48173e-154	CD4_ANXA1	FXYD5
43	2.60054e-155	0.748514	0.54	0.235	6.65607e-151	CD4_ANXA1	INPP4B
44	6.89173e-152	0.765649	0.597	0.298	1.76394e-147	CD4_ANXA1	PLP2
45	2.61905e-149	0.705234	0.413	0.151	6.70345e-145	CD4_ANXA1	TRADD
46	8.7261e-149	0.827862	0.654	0.347	2.23345e-144	CD4_ANXA1	ANXA1
47	1.16191e-140	0.676644	0.829	0.601	2.97392e-136	CD4_ANXA1	GSTK1
48	8.14289e-135	0.678912	0.686	0.363	2.08417e-130	CD4_ANXA1	AHNAK
49	1.52354e-128	0.746305	0.724	0.437	3.89949e-124	CD4_ANXA1	KLF6
50	4.39067e-127	0.79519	0.76	0.499	1.12379e-122	CD4_ANXA1	CRIP1
51	1.32986e-117	0.597966	0.908	0.701	3.40378e-113	CD4_ANXA1	S100A4
52	5.79101e-114	0.600907	0.643	0.368	1.48221e-109	CD4_ANXA1	RNASET2
53	1.28658e-109	0.649013	0.821	0.633	3.29301e-105	CD4_ANXA1	S100A10
54	2.95282e-90	0.605483	0.442	0.219	7.55775e-86	CD4_ANXA1	CORO1B
55	7.70922e-90	0.707832	0.906	0.768	1.97317e-85	CD4_ANXA1	JUNB
56	2.23153e-74	0.688585	0.311	0.138	5.71159e-70	CD4_ANXA1	FOSB
57	2.29254e-68	1.17712	0.56	0.382	5.86776e-64	CD4_ANXA1	FOS
58	9.21063e-58	0.601714	0.566	0.349	2.35746e-53	CD4_ANXA1	MTRNR2L12
59	4.09228e-51	0.640974	0.716	0.549	1.04742e-46	CD4_ANXA1	JUN
60	1.15512e-50	0.598711	0.642	0.474	2.95653e-46	CD4_ANXA1	DUSP1
61	0	0.619151	1	0.994	0	CD4_LEF1	RPS13
62	0	0.523704	1	0.999	0	CD4_LEF1	RPL32
63	0	0.522294	1	0.996	0	CD4_LEF1	RPS3A
64	0	0.511732	1	1	0	CD4_LEF1	RPL30
65	1.32543e-259	0.505268	0.999	0.993	3.39244e-255	CD4_LEF1	RPL35A
66	6.4742e-245	0.575711	0.995	0.966	1.65707e-240	CD4_LEF1	RPL22
67	5.86137e-184	0.94452	0.701	0.408	1.50022e-179	CD4_LEF1	LEF1
68	4.39216e-180	0.572298	1	0.997	1.12417e-175	CD4_LEF1	RPL39
69	1.66098e-169	0.853869	0.786	0.556	4.25127e-165	CD4_LEF1	TCF7
70	1.7006e-155	0.92009	0.611	0.338	4.35269e-151	CD4_LEF1	CCR7
71	1.27654e-129	0.739738	0.258	0.072	3.26732e-125	CD4_LEF1	FHIT
72	4.29349e-100	0.820029	0.26	0.09	1.09892e-95	CD4_LEF1	TSHZ2
73	7.9216e-95	0.658431	0.714	0.543	2.02753e-90	CD4_LEF1	NOSIP
74	2.54686e-90	0.67563	0.643	0.439	6.5187e-86	CD4_LEF1	SELL
75	9.86493e-88	0.695357	0.433	0.238	2.52493e-83	CD4_LEF1	IL6ST
76	1.55675e-81	0.649514	0.613	0.426	3.98449e-77	CD4_LEF1	CAMK4
77	1.01191e-80	0.792719	0.473	0.289	2.59e-76	CD4_LEF1	PRKCQ-AS1
78	6.91603e-80	0.64748	0.403	0.221	1.77016e-75	CD4_LEF1	TRABD2A
79	4.25796e-78	0.519516	0.808	0.687	1.08983e-73	CD4_LEF1	EIF3E
80	1.09099e-77	0.661983	0.52	0.328	2.79239e-73	CD4_LEF1	MAL
81	4.27529e-67	0.538623	0.746	0.646	1.09426e-62	CD4_LEF1	SNHG29
82	6.84154e-65	0.564	0.721	0.587	1.75109e-60	CD4_LEF1	GAS5
83	5.02623e-53	0.550773	0.425	0.279	1.28646e-48	CD4_LEF1	SATB1
84	2.16143e-46	0.677359	0.429	0.3	5.53219e-42	CD4_LEF1	RAPGEF6
85	3.91594e-43	0.564416	0.515	0.388	1.00229e-38	CD4_LEF1	TGFBR2
86	1.31084e-41	0.517413	0.489	0.365	3.35509e-37	CD4_LEF1	RCAN3
87	6.22116e-39	0.569636	0.715	0.638	1.59231e-34	CD4_LEF1	PCED1B-AS1
88	6.11666e-38	0.50541	0.526	0.419	1.56556e-33	CD4_LEF1	LINC00861
89	7.66536e-37	0.562362	0.357	0.239	1.96195e-32	CD4_LEF1	MYC
90	1.1076e-28	0.59097	0.307	0.209	2.83491e-24	CD4_LEF1	SOCS3
91	0	2.40258	0.738	0.045	0	CD8_LEF1	LINC02446
92	0	2.22255	0.857	0.113	0	CD8_LEF1	CD8B
93	0	1.33955	0.668	0.186	0	CD8_LEF1	NELL2
94	0	1.31085	0.724	0.148	0	CD8_LEF1	CD8A
95	2.60822e-241	0.574111	0.999	0.982	6.67575e-237	CD8_LEF1	RPS5
96	1.68062e-213	0.531665	0.193	0.013	4.30156e-209	CD8_LEF1	CD248
97	5.56991e-182	0.606955	0.253	0.037	1.42562e-177	CD8_LEF1	CLEC11A
98	1.61518e-180	0.823699	0.445	0.126	4.13406e-176	CD8_LEF1	AIF1
99	7.82822e-179	0.936535	0.733	0.345	2.00363e-174	CD8_LEF1	CCR7
100	7.36019e-174	0.716722	0.299	0.058	1.88384e-169	CD8_LEF1	YBX3
101	1.47304e-162	0.769257	0.474	0.156	3.77025e-158	CD8_LEF1	ACTN1
102	4.87314e-134	0.901201	0.594	0.274	1.24728e-129	CD8_LEF1	BACH2
103	2.0809e-132	0.718832	0.78	0.425	5.32607e-128	CD8_LEF1	LEF1
104	2.66001e-125	0.798506	0.188	0.03	6.8083e-121	CD8_LEF1	S100B
105	4.06471e-123	0.654322	0.329	0.098	1.04036e-118	CD8_LEF1	CARS
106	9.98928e-123	0.722241	0.752	0.442	2.55676e-118	CD8_LEF1	RGS10
107	5.38346e-121	0.798624	0.683	0.372	1.3779e-116	CD8_LEF1	TGFBR2
108	4.66387e-117	0.796029	0.69	0.376	1.19372e-112	CD8_LEF1	PDE3B
109	2.36178e-104	0.551267	0.462	0.177	6.04498e-100	CD8_LEF1	KLRK1
110	5.75831e-102	0.613695	0.432	0.172	1.47384e-97	CD8_LEF1	APBA2
111	3.19481e-95	0.628999	0.655	0.36	8.17712e-91	CD8_LEF1	CD55
112	7.99823e-92	0.562373	0.882	0.754	2.04715e-87	CD8_LEF1	EEF1G
113	4.90366e-90	0.592542	0.782	0.528	1.25509e-85	CD8_LEF1	NDFIP1
114	8.27088e-87	0.621443	0.802	0.587	2.11693e-82	CD8_LEF1	GAS5
115	1.32639e-84	0.603602	0.566	0.307	3.3949e-80	CD8_LEF1	OXNAD1
116	2.56782e-79	0.578343	0.604	0.346	6.57233e-75	CD8_LEF1	ABLIM1
117	4.81337e-79	0.532033	0.555	0.296	1.23198e-74	CD8_LEF1	NUCB2
118	9.75219e-78	0.572152	0.428	0.198	2.49607e-73	CD8_LEF1	THEMIS
119	1.74836e-69	0.541947	0.72	0.483	4.47494e-65	CD8_LEF1	PIK3IP1
120	1.43076e-47	0.562245	0.449	0.262	3.66204e-43	CD8_LEF1	SNX9
121	8.87458e-76	1.14075	0.713	0.212	2.27145e-71	CD8_JUN	CD8B
122	2.9861e-63	1.01548	0.675	0.223	7.64293e-59	CD8_JUN	CD8A
123	5.0149e-54	0.681256	0.392	0.095	1.28356e-49	CD8_JUN	CXCR3
124	2.22761e-53	0.735006	0.142	0.014	5.70156e-49	CD8_JUN	ZNF683
125	3.64896e-41	0.779883	0.455	0.142	9.33952e-37	CD8_JUN	LINC02446
126	9.72229e-38	0.842243	0.358	0.102	2.48842e-33	CD8_JUN	GZMK
127	9.67471e-35	0.82381	0.56	0.23	2.47624e-30	CD8_JUN	LYAR
128	1.5783e-33	0.827967	0.713	0.326	4.03965e-29	CD8_JUN	CCL5
129	1.41772e-32	0.685421	0.582	0.25	3.62866e-28	CD8_JUN	NELL2
130	3.9831e-28	0.605373	0.515	0.212	1.01948e-23	CD8_JUN	KLRK1
131	2.96592e-27	0.69935	0.205	0.052	7.59128e-23	CD8_JUN	TRGV10
132	5.76254e-27	0.749165	0.675	0.351	1.47492e-22	CD8_JUN	DUSP2
133	7.76205e-27	0.501614	0.269	0.082	1.9867e-22	CD8_JUN	NSG1
134	8.29103e-23	0.794933	0.955	0.794	2.12209e-18	CD8_JUN	JUNB
135	3.19558e-20	0.611711	0.981	0.853	8.17909e-16	CD8_JUN	ZFP36L2
136	1.69381e-17	0.507002	0.19	0.06	4.33532e-13	CD8_JUN	EGR1
137	2.52292e-17	0.96739	0.765	0.581	6.45742e-13	CD8_JUN	JUN
138	9.26539e-17	0.652086	0.787	0.503	2.37148e-12	CD8_JUN	DUSP1
139	1.16559e-16	0.544018	0.937	0.787	2.98333e-12	CD8_JUN	IL32
140	1.53515e-16	0.500562	0.597	0.354	3.92921e-12	CD8_JUN	CD27
141	1.44113e-11	0.856952	0.616	0.416	3.68857e-07	CD8_JUN	FOS
142	1.39696e-10	0.504066	0.325	0.173	3.57551e-06	CD8_JUN	FOSB
143	5.74353e-10	0.542665	0.377	0.215	1.47006e-05	CD8_JUN	NR4A2
144	1.46059e-07	0.580036	0.534	0.394	0.00373837	CD8_JUN	MTRNR2L12
145	3.00213e-06	0.511121	0.377	0.25	0.0768394	CD8_JUN	ZNF331
146	0	1.80031	0.514	0.018	0	CD8_KLRB1	TRAV1-2
147	0	1.52065	0.498	0.005	0	CD8_KLRB1	SLC4A10
148	1.84509e-277	0.914475	0.285	0.007	4.7225e-273	CD8_KLRB1	LTK
149	1.24224e-263	2.04435	0.787	0.09	3.17951e-259	CD8_KLRB1	GZMK
150	3.77176e-185	1.40262	0.209	0.007	9.65381e-181	CD8_KLRB1	TRBV6-4
151	3.93641e-179	2.38051	0.957	0.261	1.00752e-174	CD8_KLRB1	KLRB1
152	6.04641e-133	1.40379	0.427	0.053	1.54758e-128	CD8_KLRB1	CCR6
153	5.27619e-125	1.50621	0.628	0.124	1.35044e-120	CD8_KLRB1	NCR3
154	1.3849e-121	1.31828	0.593	0.104	3.54464e-117	CD8_KLRB1	CEBPD
155	8.05633e-93	0.998585	0.407	0.065	2.06202e-88	CD8_KLRB1	ZBTB16
156	8.00138e-89	1.26165	0.593	0.145	2.04795e-84	CD8_KLRB1	KLRG1
157	3.00069e-88	0.825186	0.32	0.042	7.68025e-84	CD8_KLRB1	TLE1
158	1.21405e-72	1.22962	0.632	0.193	3.10736e-68	CD8_KLRB1	ERN1
159	3.97466e-62	1.49373	0.783	0.349	1.01731e-57	CD8_KLRB1	DUSP2
160	6.50285e-62	1.11318	0.668	0.227	1.66441e-57	CD8_KLRB1	LYAR
161	2.63407e-61	0.912987	0.727	0.232	6.7419e-57	CD8_KLRB1	GZMA
162	1.04752e-59	1.05759	0.98	0.741	2.68113e-55	CD8_KLRB1	S100A4
163	3.63417e-58	0.842685	0.455	0.118	9.30165e-54	CD8_KLRB1	GYG1
164	6.6103e-48	1.29474	0.664	0.283	1.69191e-43	CD8_KLRB1	AQP3
165	1.0498e-45	0.824566	0.344	0.084	2.68695e-41	CD8_KLRB1	PLCB1
166	1.14954e-42	0.95711	0.435	0.132	2.94226e-38	CD8_KLRB1	BHLHE40
167	2.86924e-39	1.05227	0.814	0.523	7.34383e-35	CD8_KLRB1	SPOCK2
168	9.19386e-39	0.795641	0.474	0.165	2.35317e-34	CD8_KLRB1	PHACTR2
169	2.37107e-38	1.007	0.909	0.639	6.06875e-34	CD8_KLRB1	IL7R
170	3.04174e-38	1.17536	0.36	0.107	7.78533e-34	CD8_KLRB1	SLC7A5
171	3.10759e-38	1.06942	0.972	0.853	7.95388e-34	CD8_KLRB1	ZFP36L2
172	3.60315e-36	1.02752	0.81	0.503	9.22227e-32	CD8_KLRB1	DUSP1
173	1.05045e-20	0.873334	0.814	0.599	2.68862e-16	CD8_KLRB1	TGFB1
174	3.0827e-15	0.93212	0.621	0.41	7.89017e-11	CD8_KLRB1	TNFAIP3
175	1.64597e-14	0.932077	0.704	0.555	4.21285e-10	CD8_KLRB1	CXCR4
176	1.95696e-296	2.69475	0.633	0.084	5.00885e-292	CD8_GZMK	GZMK
177	9.02692e-198	1.8999	0.955	0.307	2.31044e-193	CD8_GZMK	CCL5
178	1.10285e-118	0.77116	0.183	0.014	2.82275e-114	CD8_GZMK	HLA-DQA1
179	8.53185e-111	1.55666	0.64	0.217	2.18373e-106	CD8_GZMK	CD8A
180	6.75278e-103	1.92429	0.743	0.342	1.72837e-98	CD8_GZMK	DUSP2
181	1.86405e-100	1.00644	0.295	0.047	4.77104e-96	CD8_GZMK	HLA-DRB5
182	4.90577e-99	0.840339	0.295	0.048	1.25563e-94	CD8_GZMK	EOMES
183	1.02492e-95	1.07802	0.783	0.287	2.6233e-91	CD8_GZMK	CST7
184	2.69892e-95	1.24883	0.405	0.093	6.90788e-91	CD8_GZMK	HLA-DRB1
185	9.00164e-79	1.18836	0.629	0.228	2.30397e-74	CD8_GZMK	GZMA
186	2.89891e-74	1.20789	0.488	0.167	7.41975e-70	CD8_GZMK	HLA-DPA1
187	1.26103e-72	1.67405	0.833	0.66	3.2276e-68	CD8_GZMK	CD74
188	3.25531e-71	1.16128	0.569	0.223	8.33197e-67	CD8_GZMK	LYAR
189	2.76928e-68	1.36583	0.479	0.168	7.08798e-64	CD8_GZMK	CMC1
190	1.33371e-66	1.10815	0.488	0.183	3.41363e-62	CD8_GZMK	HLA-DPB1
191	7.50775e-63	0.901842	0.257	0.056	1.92161e-58	CD8_GZMK	HLA-DQB1
192	6.26467e-61	0.941285	0.564	0.211	1.60344e-56	CD8_GZMK	CD8B
193	3.31729e-48	0.98924	0.402	0.15	8.4906e-44	CD8_GZMK	CYTOR
194	1.03643e-40	0.937741	0.219	0.058	2.65274e-36	CD8_GZMK	HLA-DRA
195	2.36929e-39	1.01022	0.383	0.145	6.0642e-35	CD8_GZMK	GZMH
196	1.12789e-35	0.776077	0.362	0.147	2.88682e-31	CD8_GZMK	KLRG1
197	7.55846e-35	0.844036	0.455	0.216	1.93459e-30	CD8_GZMK	C12orf75
198	2.13551e-29	0.811973	0.26	0.096	5.46585e-25	CD8_GZMK	CXCR3
199	3.01569e-27	0.739108	0.329	0.151	7.71866e-23	CD8_GZMK	SH2D1A
200	2.32095e-21	0.765766	0.61	0.432	5.94047e-17	CD8_GZMK	PIK3R1
201	7.08344e-17	0.73372	0.586	0.468	1.81301e-12	CD8_GZMK	COTL1
202	1.68773e-09	1.30363	0.181	0.095	4.31974e-05	CD8_GZMK	MT1E
203	2.12138e-07	0.808256	0.505	0.406	0.00542967	CD8_GZMK	MT2A
204	3.53855e-06	0.813699	0.624	0.585	0.0905692	CD8_GZMK	JUN
205	0.000331107	0.881461	0.295	0.233	1	CD8_GZMK	MT1X
206	4.66366e-148	2.32029	0.769	0.142	1.19366e-143	CD8_GZMB	GZMH
207	5.4587e-114	1.96699	0.986	0.322	1.39715e-109	CD8_GZMB	CCL5
208	2.71208e-106	1.85321	0.986	0.316	6.94156e-102	CD8_GZMB	NKG7
209	1.37845e-82	1.33035	0.721	0.172	3.52815e-78	CD8_GZMB	GZMB
210	2.21293e-76	1.04685	0.303	0.038	5.66398e-72	CD8_GZMB	PTMS
211	1.23315e-69	1.509	0.827	0.298	3.15624e-65	CD8_GZMB	CST7
212	1.75319e-67	1.18549	0.188	0.016	4.48729e-63	CD8_GZMB	TRGV2
213	1.71627e-66	1.36595	0.639	0.167	4.39279e-62	CD8_GZMB	FGFBP2
214	1.4039e-61	1.22051	0.745	0.223	3.59329e-57	CD8_GZMB	GNLY
215	4.79676e-58	1.40642	0.582	0.168	1.22773e-53	CD8_GZMB	ZEB2
216	6.71075e-55	1.18608	0.327	0.058	1.71762e-50	CD8_GZMB	KLRC2
217	1.17439e-52	1.09484	0.476	0.122	3.00586e-48	CD8_GZMB	TBX21
218	3.13553e-50	1.19031	0.688	0.236	8.02539e-46	CD8_GZMB	GZMA
219	1.94405e-45	1.14449	0.601	0.219	4.9758e-41	CD8_GZMB	C12orf75
220	2.59582e-45	1.31312	0.784	0.39	6.64399e-41	CD8_GZMB	CTSW
221	1.38668e-43	1.48	0.606	0.231	3.5492e-39	CD8_GZMB	LGALS1
222	2.85144e-43	1.21448	0.962	0.743	7.29826e-39	CD8_GZMB	S100A4
223	1.54235e-42	1.04448	0.51	0.151	3.94765e-38	CD8_GZMB	KLRD1
224	1.35398e-41	1.14362	0.692	0.305	3.46551e-37	CD8_GZMB	EFHD2
225	1.1354e-38	1.20484	0.457	0.15	2.90607e-34	CD8_GZMB	KLRG1
226	2.66411e-37	1.099	0.49	0.174	6.81878e-33	CD8_GZMB	HLA-DPA1
227	4.38785e-34	1.47368	0.538	0.229	1.12307e-29	CD8_GZMB	CD8A
228	1.44105e-33	1.09456	0.356	0.102	3.68837e-29	CD8_GZMB	HLA-DRB1
229	2.15537e-29	1.07476	0.663	0.348	5.51666e-25	CD8_GZMB	RUNX3
230	1.21553e-28	1.0582	0.726	0.429	3.11115e-24	CD8_GZMB	AHNAK
231	1.12274e-27	1.05428	0.534	0.232	2.87364e-23	CD8_GZMB	LYAR
232	1.1611e-27	1.08003	0.505	0.214	2.97183e-23	CD8_GZMB	KLRK1
233	4.62568e-27	1.11195	0.577	0.287	1.18394e-22	CD8_GZMB	SYNE1
234	1.51612e-13	1.1941	0.245	0.096	3.88052e-09	CD8_GZMB	IFIT2
235	1.69966e-10	1.16293	0.226	0.096	4.35028e-06	CD8_GZMB	MT1E
236	2.65402e-281	3.40562	0.952	0.063	6.79295e-277	CD8_IFIT1	IFIT3
237	1.3939e-264	2.43854	0.695	0.033	3.56768e-260	CD8_IFIT1	IFIT1
238	7.13329e-221	4.36263	0.962	0.089	1.82577e-216	CD8_IFIT1	IFIT2
239	4.23124e-189	3.244	0.952	0.104	1.08299e-184	CD8_IFIT1	OASL
240	3.63076e-142	3.51054	0.924	0.131	9.29293e-138	CD8_IFIT1	PMAIP1
241	8.358e-121	1.79244	0.724	0.084	2.13923e-116	CD8_IFIT1	ETV3
242	5.91326e-120	2.42166	0.81	0.114	1.5135e-115	CD8_IFIT1	HERC5
243	1.32441e-119	1.95407	0.667	0.072	3.38982e-115	CD8_IFIT1	IFIH1
244	2.45503e-103	1.20404	0.429	0.032	6.28365e-99	CD8_IFIT1	RHEBL1
245	8.33748e-103	1.29528	0.438	0.034	2.13398e-98	CD8_IFIT1	CDKN1A
246	8.30315e-70	1.97637	0.438	0.051	2.12519e-65	CD8_IFIT1	TNF
247	8.33744e-63	2.63586	0.952	0.428	2.13397e-58	CD8_IFIT1	ZC3HAV1
248	3.17723e-51	1.42896	0.581	0.117	8.13212e-47	CD8_IFIT1	NEDD9
249	1.84686e-48	2.00227	0.781	0.259	4.72704e-44	CD8_IFIT1	ISG15
250	9.42393e-47	3.055	0.495	0.094	2.41206e-42	CD8_IFIT1	MT1E
251	5.19313e-46	2.0311	0.914	0.41	1.32918e-41	CD8_IFIT1	TNFAIP3
252	2.55434e-39	1.54585	0.81	0.306	6.53782e-35	CD8_IFIT1	NFKBIZ
253	7.11941e-36	1.26464	0.638	0.192	1.82221e-31	CD8_IFIT1	ZNFX1
254	1.78111e-35	1.42924	0.981	0.596	4.55875e-31	CD8_IFIT1	SRGN
255	2.65609e-34	1.25807	0.819	0.338	6.79827e-30	CD8_IFIT1	DNAJB6
256	3.23769e-33	1.60275	0.59	0.185	8.28686e-29	CD8_IFIT1	PTGER4
257	2.81576e-29	1.37578	0.581	0.182	7.20694e-25	CD8_IFIT1	CDC42EP3
258	7.49652e-29	1.23064	0.762	0.349	1.91873e-24	CD8_IFIT1	RNF149
259	3.61403e-26	1.38907	0.867	0.555	9.25012e-22	CD8_IFIT1	CXCR4
260	8.61638e-23	1.19781	0.629	0.245	2.20536e-18	CD8_IFIT1	GBP5
261	1.37756e-22	1.31468	0.829	0.467	3.52586e-18	CD8_IFIT1	IRF1
262	3.5094e-22	2.45194	0.743	0.407	8.9823e-18	CD8_IFIT1	MT2A
263	4.15743e-20	1.1824	0.743	0.333	1.0641e-15	CD8_IFIT1	CCL5
264	2.92889e-16	2.29381	0.514	0.233	7.4965e-12	CD8_IFIT1	MT1X
265	1.0699e-13	1.41763	0.133	0.022	2.73841e-09	CD8_IFIT1	MT1G
266	0	2.23206	0.652	0.001	0	CD8_MKI67	TYMS
267	0	1.87148	0.783	0.003	0	CD8_MKI67	PCLAF
268	1.93575e-263	2.12173	0.478	0.003	4.95456e-259	CD8_MKI67	RRM2
269	6.86035e-37	3.2967	0.957	0.139	1.75591e-32	CD8_MKI67	STMN1
270	5.70576e-27	1.92351	0.696	0.086	1.46039e-22	CD8_MKI67	MCM7
271	1.37964e-20	1.69686	0.565	0.076	3.53119e-16	CD8_MKI67	PCNA
272	1.10151e-16	1.70888	0.913	0.234	2.81932e-12	CD8_MKI67	ANXA2
273	3.24092e-15	1.98858	1	0.84	8.29514e-11	CD8_MKI67	GAPDH
274	4.74745e-15	1.64386	1	0.361	1.21511e-10	CD8_MKI67	DEK
275	8.02147e-15	1.77292	1	0.924	2.0531e-10	CD8_MKI67	PFN1
276	2.33017e-14	2.21075	0.261	0.023	5.96407e-10	CD8_MKI67	HIST1H1B
277	3.72513e-14	1.70795	1	0.979	9.53448e-10	CD8_MKI67	ACTB
278	5.58494e-13	1.62153	1	0.865	1.42946e-08	CD8_MKI67	CFL1
279	7.66547e-13	2.46195	0.87	0.322	1.96198e-08	CD8_MKI67	HMGB2
280	2.34527e-12	1.96778	0.826	0.238	6.00272e-08	CD8_MKI67	LGALS1
281	2.61617e-12	1.62427	0.957	0.503	6.69609e-08	CD8_MKI67	ARPC1B
282	5.60233e-12	1.57296	1	0.431	1.43392e-07	CD8_MKI67	H2AFV
283	7.33283e-12	1.58547	0.957	0.447	1.87684e-07	CD8_MKI67	CLIC1
284	1.23908e-11	2.55884	0.957	0.453	3.17142e-07	CD8_MKI67	TUBA1B
285	1.47909e-11	1.74188	1	0.854	3.78573e-07	CD8_MKI67	ACTG1
286	1.74391e-11	1.81974	0.913	0.43	4.46355e-07	CD8_MKI67	TUBB
287	8.88141e-11	2.04604	1	0.607	2.2732e-06	CD8_MKI67	HMGN2
288	1.77508e-10	1.57531	1	0.484	4.54331e-06	CD8_MKI67	ENO1
289	3.16955e-10	1.96352	0.783	0.289	8.11247e-06	CD8_MKI67	DUT
290	5.38997e-10	1.51846	0.783	0.245	1.37956e-05	CD8_MKI67	GZMA
291	5.84029e-10	1.49549	1	0.668	1.49482e-05	CD8_MKI67	CD74
292	1.22841e-08	1.6102	0.913	0.448	0.000314412	CD8_MKI67	GSTP1
293	1.69638e-06	1.90693	0.826	0.463	0.043419	CD8_MKI67	H2AFZ
294	7.78539e-06	1.65175	0.522	0.184	0.199267	CD8_MKI67	GZMB
295	0.000702749	1.58248	0.913	0.466	1	CD8_MKI67	HIST1H4C
296	0	3.06132	0.721	0.005	0	γδT	TRDV2
297	0	2.39165	0.612	0.023	0	γδT	TRGV9
298	1.85153e-81	1.65412	0.57	0.101	4.739e-77	γδT	GZMK
299	3.58105e-67	2.07169	0.848	0.352	9.16569e-63	γδT	DUSP2
300	1.98627e-62	1.3409	0.364	0.055	5.08385e-58	γδT	TRDC
301	1.36565e-61	1.76251	0.8	0.271	3.49538e-57	γδT	KLRB1
302	1.49234e-58	1.26435	0.952	0.326	3.81964e-54	γδT	CCL5
303	2.46003e-52	1.26508	0.715	0.23	6.29644e-48	γδT	LYAR
304	4.37255e-41	1.12604	0.448	0.112	1.11915e-36	γδT	CEBPD
305	6.39235e-41	1.21287	0.515	0.151	1.63612e-36	γδT	KLRG1
306	2.91961e-40	0.897878	0.824	0.301	7.47275e-36	γδT	CST7
307	6.19533e-40	1.13437	0.576	0.184	1.5857e-35	γδT	MATK
308	2.33111e-26	0.858955	0.618	0.239	5.96647e-22	γδT	GZMA
309	3.06472e-26	1.00818	0.503	0.2	7.84415e-22	γδT	ERN1
310	1.32434e-23	0.862747	0.364	0.114	3.38964e-19	γδT	SYTL2
311	5.34453e-21	0.975974	0.824	0.601	1.36793e-16	γδT	TGFB1
312	1.10884e-20	1.13794	0.327	0.111	2.83807e-16	γδT	SLC7A5
313	1.55238e-20	1.07642	0.376	0.136	3.97331e-16	γδT	BHLHE40
314	1.70748e-20	0.835982	0.406	0.149	4.3703e-16	γδT	GABARAPL1
315	8.11641e-20	1.0199	0.927	0.855	2.07739e-15	γδT	ZFP36L2
316	1.66752e-17	0.900102	0.733	0.528	4.26801e-13	γδT	SPOCK2
317	1.06729e-15	1.06479	0.661	0.411	2.73172e-11	γδT	TNFAIP3
318	5.77395e-14	0.9986	0.806	0.682	1.47784e-09	γδT	ZFP36
319	1.43905e-13	0.853443	0.697	0.484	3.68325e-09	γδT	HSPA5
320	3.77941e-12	0.83082	0.261	0.102	9.67339e-08	γδT	KLF10
321	7.86607e-12	0.847819	0.255	0.1	2.01332e-07	γδT	ATG2A
322	8.46599e-11	0.927834	0.4	0.217	2.16687e-06	γδT	NR4A2
323	2.41177e-07	1.44032	0.212	0.096	0.00617291	γδT	MT1E
324	7.94701e-05	1.09399	0.527	0.409	1	γδT	MT2A
325	0.00272553	0.855527	0.315	0.234	1	γδT	MT1X
326	0	3.94736	0.941	0.103	0	NK_GZMB	GNLY
327	0	3.29933	0.988	0.208	0	NK_GZMB	NKG7
328	0	3.17235	0.801	0.083	0	NK_GZMB	TYROBP
329	0	3.10033	0.785	0.072	0	NK_GZMB	GZMB
330	0	3.01601	0.776	0.067	0	NK_GZMB	FGFBP2
331	0	2.8964	0.673	0.076	0	NK_GZMB	SPON2
332	0	2.83331	0.686	0.153	0	NK_GZMB	PRF1
333	0	2.58384	0.853	0.209	0	NK_GZMB	CST7
334	0	2.39393	0.555	0.038	0	NK_GZMB	FCGR3A
335	0	2.27994	0.752	0.232	0	NK_GZMB	EFHD2
336	0	2.24261	0.808	0.323	0	NK_GZMB	CTSW
337	0	2.2397	0.492	0.06	0	NK_GZMB	FCER1G
338	0	2.17423	0.629	0.072	0	NK_GZMB	KLRD1
339	0	2.16646	0.507	0.061	0	NK_GZMB	CLIC3
340	0	2.12795	0.687	0.164	0	NK_GZMB	GZMA
341	0	2.11135	0.599	0.074	0	NK_GZMB	GZMH
342	0	2.07468	0.601	0.12	0	NK_GZMB	HOPX
343	0	2.0387	0.827	0.246	0	NK_GZMB	CCL5
344	0	2.01022	0.518	0.031	0	NK_GZMB	KLRF1
345	0	1.78872	0.558	0.106	0	NK_GZMB	ZEB2
346	0	1.71629	0.481	0.059	0	NK_GZMB	CCL4
347	0	1.56468	0.389	0.014	0	NK_GZMB	IGFBP7
348	0	1.55348	0.469	0.051	0	NK_GZMB	S1PR5
349	1.41068e-278	1.53768	0.838	0.702	3.61064e-274	NK_GZMB	CYBA
350	7.04431e-270	1.80059	0.282	0.029	1.80299e-265	NK_GZMB	MYOM2
351	2.64599e-262	1.61609	0.795	0.591	6.7724e-258	NK_GZMB	ITGB2
352	1.7633e-216	1.57713	0.646	0.301	4.51318e-212	NK_GZMB	RUNX3
353	1.12792e-183	2.52433	0.183	0.016	2.8869e-179	NK_GZMB	PTGDS
354	5.1867e-19	2.00433	0.469	0.4	1.32754e-14	NK_GZMB	MT2A
355	0.00432311	1.8582	0.244	0.234	1	NK_GZMB	MT1X
356	4.62477e-270	2.77026	0.747	0.033	1.18371e-265	NK_IFIT1	IFIT1
357	6.37038e-255	4.30441	0.956	0.065	1.6305e-250	NK_IFIT1	IFIT3
358	2.75152e-197	4.60092	0.967	0.09	7.0425e-193	NK_IFIT1	IFIT2
359	2.11506e-149	4.04632	0.978	0.131	5.4135e-145	NK_IFIT1	PMAIP1
360	1.06793e-139	3.21988	0.89	0.106	2.73335e-135	NK_IFIT1	OASL
361	3.1606e-122	2.94222	0.484	0.031	8.08957e-118	NK_IFIT1	CCL3
362	2.21714e-98	2.6058	0.78	0.115	5.67477e-94	NK_IFIT1	HERC5
363	1.59179e-91	2.57411	0.615	0.073	4.07419e-87	NK_IFIT1	IFIH1
364	2.61981e-86	1.93713	0.571	0.064	6.70541e-82	NK_IFIT1	CD38
365	9.13795e-81	2.04852	0.725	0.116	2.33886e-76	NK_IFIT1	NEDD9
366	1.64436e-77	1.71841	0.626	0.086	4.20874e-73	NK_IFIT1	ETV3
367	6.95752e-68	1.87762	0.835	0.171	1.78078e-63	NK_IFIT1	ZEB2
368	1.13845e-67	2.0154	0.527	0.067	2.91385e-63	NK_IFIT1	SLC30A1
369	3.56921e-67	1.85422	0.901	0.177	9.1354e-63	NK_IFIT1	GZMB
370	1.6029e-63	2.24776	0.945	0.228	4.10263e-59	NK_IFIT1	GNLY
371	2.27564e-61	1.89717	0.802	0.163	5.82451e-57	NK_IFIT1	SPON2
372	2.03206e-58	2.88688	0.857	0.259	5.20105e-54	NK_IFIT1	ISG15
373	7.21276e-57	1.89745	0.725	0.152	1.84611e-52	NK_IFIT1	MAP3K8
374	3.22761e-52	3.20755	0.626	0.121	8.26106e-48	NK_IFIT1	CCL4
375	2.07703e-49	1.82671	1	0.324	5.31616e-45	NK_IFIT1	NKG7
376	1.34998e-45	1.82249	0.769	0.214	3.45528e-41	NK_IFIT1	NR4A2
377	7.1579e-45	1.85694	0.802	0.25	1.83206e-40	NK_IFIT1	VPS37B
378	3.80487e-43	1.80875	0.835	0.292	9.73856e-39	NK_IFIT1	RAB5IF
379	1.08497e-42	2.07933	0.901	0.411	2.77697e-38	NK_IFIT1	TNFAIP3
380	5.52623e-40	2.44055	0.89	0.43	1.41444e-35	NK_IFIT1	ZC3HAV1
381	1.01729e-39	3.13393	0.231	0.022	2.60376e-35	NK_IFIT1	MT1G
382	6.77427e-37	1.70952	0.582	0.153	1.73387e-32	NK_IFIT1	LIPA
383	2.13998e-36	3.69865	0.857	0.406	5.47728e-32	NK_IFIT1	MT2A
384	2.55222e-30	3.42293	0.637	0.232	6.5324e-26	NK_IFIT1	MT1X
385	3.98829e-26	2.93368	0.407	0.095	1.0208e-21	NK_IFIT1	MT1E
386	2.39896e-204	2.21342	0.625	0.032	6.14015e-200	NK_IL7R	XCL1
387	2.70079e-187	2.49999	0.698	0.045	6.91268e-183	NK_IL7R	XCL2
388	6.37609e-137	1.86287	0.583	0.042	1.63196e-132	NK_IL7R	KLRC1
389	4.19495e-112	2.24789	0.594	0.055	1.0737e-107	NK_IL7R	TRDC
390	1.64622e-88	2.32465	0.771	0.121	4.2135e-84	NK_IL7R	FCER1G
391	3.15542e-85	1.22509	0.406	0.032	8.0763e-81	NK_IL7R	GSN
392	1.37152e-84	2.16617	0.948	0.188	3.5104e-80	NK_IL7R	TYROBP
393	1.84951e-83	1.422	0.552	0.06	4.73383e-79	NK_IL7R	SH2D1B
394	3.03046e-82	1.7338	0.708	0.101	7.75646e-78	NK_IL7R	KLRF1
395	2.18953e-73	2.60275	0.938	0.228	5.60411e-69	NK_IL7R	GNLY
396	1.52751e-72	1.32108	0.5	0.058	3.90966e-68	NK_IL7R	CXXC5
397	1.30183e-65	1.85196	0.781	0.153	3.33203e-61	NK_IL7R	KLRD1
398	2.03397e-64	2.0377	0.792	0.185	5.20594e-60	NK_IL7R	IL2RB
399	3.63394e-58	1.95587	0.802	0.189	9.30108e-54	NK_IL7R	HOPX
400	4.58572e-57	1.66523	0.781	0.185	1.17372e-52	NK_IL7R	MATK
401	2.86338e-55	2.07718	0.99	0.393	7.32882e-51	NK_IL7R	CTSW
402	3.15385e-49	1.25822	0.49	0.077	8.07228e-45	NK_IL7R	PTGDR
403	6.68474e-45	1.57549	0.604	0.126	1.71096e-40	NK_IL7R	CLIC3
404	2.1355e-40	1.52402	0.948	0.325	5.4658e-36	NK_IL7R	NKG7
405	2.37042e-40	1.30708	0.802	0.231	6.06709e-36	NK_IL7R	PRF1
406	3.17658e-40	1.6378	0.667	0.177	8.13046e-36	NK_IL7R	CMC1
407	8.54561e-39	1.69214	0.969	0.681	2.18725e-34	NK_IL7R	CD7
408	1.66866e-38	1.78378	0.865	0.383	4.27094e-34	NK_IL7R	IFITM3
409	3.54404e-37	1.63132	0.979	0.719	9.07097e-33	NK_IL7R	IFITM2
410	5.65147e-35	1.39366	0.75	0.252	1.44649e-30	NK_IL7R	CD63
411	5.64073e-27	1.41671	0.76	0.276	1.44374e-22	NK_IL7R	KLRB1
412	1.31058e-26	1.70529	0.667	0.242	3.35443e-22	NK_IL7R	GZMA
413	1.71123e-23	1.30291	0.917	0.666	4.37989e-19	NK_IL7R	CD74
414	5.3064e-19	1.24634	0.771	0.445	1.35817e-14	NK_IL7R	CLIC1
415	3.04365e-17	1.39959	0.281	0.067	7.79022e-13	NK_IL7R	MYOM2
