# Supplementary material for: Combined single-cell transcriptome and immune repertoire analysis reveals hepatic and renal immune injury by heat stroke
Source: JCI Insight. 2026 Mar 23;11(6):e189825. doi: 10.1172/jci.insight.189825 (PMC13043102; doi:10.1172/jci.insight.189825)
Supplement: Supplemental table 3 [file jciinsight-11-189825-s133.xlsx]

## Sheet: Supplemental table S3
Supplemental table S3, The top 30 DEGs of 6 CD8+ T cell subclusters
	p_val	avg_log2FC	pct.1	pct.2	p_val_adj	cluster	gene
1	0	1.97165	0.777	0.135	0	CD8_LEF1	LINC02446
2	0	1.89862	0.779	0.134	0	CD8_LEF1	CCR7
3	0	1.79344	0.83	0.167	0	CD8_LEF1	LEF1
4	0	1.25705	0.725	0.283	0	CD8_LEF1	TGFBR2
5	0	1.20153	0.619	0.176	0	CD8_LEF1	BACH2
6	0	1.1995	0.704	0.204	0	CD8_LEF1	NELL2
7	0	1.16082	0.498	0.054	0	CD8_LEF1	ACTN1
8	0	1.14892	0.543	0.087	0	CD8_LEF1	MAL
9	0	1.07969	0.877	0.463	0	CD8_LEF1	TCF7
10	0	1.06688	0.703	0.254	0	CD8_LEF1	SELL
11	0	1.04313	0.456	0.066	0	CD8_LEF1	AIF1
12	0	1.03171	0.801	0.363	0	CD8_LEF1	RGS10
13	0	1.0174	0.813	0.406	0	CD8_LEF1	NDFIP1
14	0	1.01508	0.508	0.091	0	CD8_LEF1	TRABD2A
15	0	1.00884	0.903	0.459	0	CD8_LEF1	CD8B
16	0	1.00288	0.799	0.399	0	CD8_LEF1	NOSIP
17	0	0.987219	0.611	0.199	0	CD8_LEF1	RCAN3
18	0	0.979159	0.501	0.167	0	CD8_LEF1	SNX9
19	0	0.971623	0.537	0.168	0	CD8_LEF1	PRKCQ-AS1
20	0	0.962067	0.935	0.624	0	CD8_LEF1	LDHB
21	0	0.95012	0.776	0.369	0	CD8_LEF1	PIK3IP1
22	0	0.928237	0.807	0.405	0	CD8_LEF1	FOXP1
23	0	0.92305	0.98	0.824	0	CD8_LEF1	SARAF
24	0	0.911598	0.813	0.512	0	CD8_LEF1	GAS5
25	0	0.908318	0.656	0.241	0	CD8_LEF1	ABLIM1
26	0	0.860254	0.703	0.327	0	CD8_LEF1	CAMK4
27	0	0.857241	0.688	0.3	0	CD8_LEF1	CD55
28	0	0.848705	0.879	0.711	0	CD8_LEF1	EEF1G
29	0	0.836474	0.617	0.238	0	CD8_LEF1	OXNAD1
30	2.86402e-291	0.843422	0.184	0.032	7.33047e-287	CD8_LEF1	S100B
31	1.69347e-293	1.33763	0.954	0.816	4.33444e-289	CD8_EGR1	JUNB
32	2.21648e-218	1.21069	0.258	0.056	5.67309e-214	CD8_EGR1	EGR1
33	1.81414e-215	1.55564	0.809	0.573	4.6433e-211	CD8_EGR1	JUN
34	1.87825e-205	1.86028	0.694	0.396	4.80737e-201	CD8_EGR1	FOS
35	2.44782e-203	1.27272	0.429	0.155	6.26521e-199	CD8_EGR1	FOSB
36	3.19409e-201	1.16986	0.809	0.515	8.17528e-197	CD8_EGR1	DUSP1
37	3.27866e-183	1.09763	0.503	0.213	8.39172e-179	CD8_EGR1	NR4A2
38	8.52108e-174	0.968799	0.766	0.452	2.18097e-169	CD8_EGR1	DUSP2
39	1.74277e-173	0.630678	0.402	0.139	4.46062e-169	CD8_EGR1	CXCR3
40	1.24774e-160	0.701241	0.976	0.894	3.19359e-156	CD8_EGR1	ZFP36L2
41	4.05522e-152	1.08772	0.776	0.552	1.03793e-147	CD8_EGR1	IER2
42	4.91774e-152	0.582863	0.881	0.464	1.2587e-147	CD8_EGR1	CCL5
43	4.36591e-132	0.841249	0.682	0.42	1.11745e-127	CD8_EGR1	KLF6
44	1.44375e-131	0.915009	0.875	0.711	3.69527e-127	CD8_EGR1	ZFP36
45	5.04241e-128	0.963315	0.656	0.415	1.29061e-123	CD8_EGR1	GADD45B
46	6.11916e-123	0.650978	0.604	0.317	1.5662e-118	CD8_EGR1	LYAR
47	6.54466e-115	0.698904	0.407	0.185	1.67511e-110	CD8_EGR1	PPP1R15A
48	1.00364e-89	0.821541	0.605	0.396	2.56882e-85	CD8_EGR1	BTG2
49	2.08061e-87	0.691697	0.74	0.559	5.32532e-83	CD8_EGR1	DNAJB1
50	1.56116e-86	0.59346	0.342	0.16	3.99579e-82	CD8_EGR1	UBE2S
51	3.19013e-85	0.574378	0.369	0.178	8.16514e-81	CD8_EGR1	TUBB4B
52	5.89722e-81	0.653774	0.75	0.556	1.50939e-76	CD8_EGR1	CD69
53	1.38415e-79	0.542962	0.866	0.727	3.54274e-75	CD8_EGR1	IL7R
54	3.57944e-64	0.523201	0.814	0.678	9.16157e-60	CD8_EGR1	LTB
55	1.33417e-58	0.527584	0.866	0.77	3.41482e-54	CD8_EGR1	KLF2
56	2.82336e-58	0.581393	0.314	0.162	7.2264e-54	CD8_EGR1	CSRNP1
57	1.39071e-57	0.589979	0.536	0.364	3.55952e-53	CD8_EGR1	TUBA1A
58	1.70814e-50	0.537417	0.533	0.366	4.37197e-46	CD8_EGR1	SLC2A3
59	3.21038e-33	0.598648	0.407	0.282	8.21697e-29	CD8_EGR1	ZNF331
60	7.5572e-33	0.515341	0.768	0.685	1.93427e-28	CD8_EGR1	JUND
61	0	1.80436	0.545	0.172	0	CD8_GZMK	GZMK
62	0	1.68939	0.953	0.375	0	CD8_GZMK	CCL5
63	0	1.49009	0.79	0.721	0	CD8_GZMK	CD74
64	0	1.41145	0.431	0.165	0	CD8_GZMK	CMC1
65	0	1.36308	0.717	0.274	0	CD8_GZMK	CST7
66	0	1.26693	0.843	0.345	0	CD8_GZMK	NKG7
67	0	1.21649	0.563	0.221	0	CD8_GZMK	GZMA
68	0	1.2103	0.676	0.424	0	CD8_GZMK	DUSP2
69	0	1.05708	0.343	0.108	0	CD8_GZMK	CYTOR
70	0	1.03268	0.329	0.103	0	CD8_GZMK	HLA-DRB1
71	0	0.936658	0.767	0.591	0	CD8_GZMK	CD99
72	0	0.833249	0.224	0.05	0	CD8_GZMK	HLA-DRB5
73	2.73824e-299	0.967305	0.421	0.19	7.00852e-295	CD8_GZMK	HLA-DPA1
74	3.32365e-281	0.895912	0.535	0.288	8.50687e-277	CD8_GZMK	LYAR
75	5.86435e-256	0.871585	0.588	0.361	1.50098e-251	CD8_GZMK	AHNAK
76	1.64622e-203	0.748069	0.249	0.086	4.21349e-199	CD8_GZMK	CCL4
77	7.14706e-191	0.688485	0.302	0.117	1.82929e-186	CD8_GZMK	GZMH
78	1.5856e-170	0.816055	0.428	0.265	4.05835e-166	CD8_GZMK	HLA-DPB1
79	4.63347e-159	0.669206	0.28	0.128	1.18594e-154	CD8_GZMK	CXCR3
80	4.28118e-152	0.763853	0.397	0.23	1.09577e-147	CD8_GZMK	C12orf75
81	4.40049e-145	0.739078	0.553	0.41	1.12631e-140	CD8_GZMK	KLF6
82	1.32987e-137	0.672317	0.485	0.317	3.40381e-133	CD8_GZMK	ANXA1
83	5.30603e-136	0.732888	0.541	0.408	1.35808e-131	CD8_GZMK	CLIC1
84	4.26946e-123	0.705302	0.59	0.487	1.09277e-118	CD8_GZMK	CRIP1
85	6.17755e-122	0.709622	0.166	0.062	1.58114e-117	CD8_GZMK	HLA-DRA
86	3.77723e-104	0.71247	0.53	0.453	9.66782e-100	CD8_GZMK	CD81
87	4.85417e-92	0.923627	0.275	0.15	1.24242e-87	CD8_GZMK	GNLY
88	4.14203e-80	0.669815	0.512	0.431	1.06015e-75	CD8_GZMK	PIK3R1
89	1.30197e-74	0.710471	0.55	0.523	3.3324e-70	CD8_GZMK	COTL1
90	8.8867e-66	0.678436	0.372	0.284	2.27455e-61	CD8_GZMK	CLDND1
91	0	3.13666	0.719	0.124	0	CD8_GZMB	GNLY
92	0	2.67606	0.778	0.096	0	CD8_GZMB	GZMH
93	0	2.55132	0.667	0.068	0	CD8_GZMB	GZMB
94	0	2.5149	0.98	0.398	0	CD8_GZMB	NKG7
95	0	2.34301	0.633	0.076	0	CD8_GZMB	FGFBP2
96	0	2.11345	0.597	0.158	0	CD8_GZMB	LGALS1
97	0	1.77426	0.847	0.321	0	CD8_GZMB	CST7
98	0	1.73736	0.563	0.23	0	CD8_GZMB	PRF1
99	0	1.73708	0.698	0.252	0	CD8_GZMB	EFHD2
100	0	1.61587	0.481	0.085	0	CD8_GZMB	KLRD1
101	0	1.59684	0.577	0.146	0	CD8_GZMB	ZEB2
102	0	1.55912	0.98	0.45	0	CD8_GZMB	CCL5
103	0	1.51219	0.338	0.026	0	CD8_GZMB	FCGR3A
104	0	1.50673	0.401	0.086	0	CD8_GZMB	SPON2
105	0	1.45667	0.949	0.759	0	CD8_GZMB	S100A4
106	0	1.41166	0.79	0.579	0	CD8_GZMB	CTSW
107	0	1.38309	0.66	0.258	0	CD8_GZMB	GZMA
108	0	1.33625	0.794	0.61	0	CD8_GZMB	ITGB2
109	0	1.2874	0.373	0.027	0	CD8_GZMB	ADGRG1
110	0	1.26267	0.842	0.607	0	CD8_GZMB	CD99
111	0	1.25481	0.452	0.121	0	CD8_GZMB	HLA-DRB1
112	0	1.19795	0.386	0.053	0	CD8_GZMB	FCRL6
113	0	1.16303	0.297	0.021	0	CD8_GZMB	CX3CR1
114	0	1.13327	0.405	0.093	0	CD8_GZMB	CCL4
115	3.61103e-284	1.12554	0.426	0.131	9.24243e-280	CD8_GZMB	PLEK
116	1.04501e-273	1.17335	0.446	0.144	2.67469e-269	CD8_GZMB	HOPX
117	2.57451e-220	1.13488	0.675	0.383	6.58945e-216	CD8_GZMB	AHNAK
118	4.78758e-219	1.28008	0.713	0.489	1.22538e-214	CD8_GZMB	CRIP1
119	1.60833e-196	1.18148	0.644	0.442	4.11652e-192	CD8_GZMB	ABHD17A
120	1.07937e-51	1.11823	0.13	0.049	2.76265e-47	CD8_GZMB	TRBV28
121	0	4.50217	0.74	0.072	0	CD8_IFIT1	IFIT2
122	0	3.54106	0.658	0.039	0	CD8_IFIT1	IFIT3
123	0	3.5259	0.743	0.114	0	CD8_IFIT1	PMAIP1
124	0	3.12806	0.674	0.095	0	CD8_IFIT1	OASL
125	0	2.41384	0.64	0.11	0	CD8_IFIT1	HERC5
126	0	2.21085	0.488	0.025	0	CD8_IFIT1	IFIT1
127	0	2.08713	0.427	0.04	0	CD8_IFIT1	TNF
128	0	2.0122	0.501	0.076	0	CD8_IFIT1	IFIH1
129	0	1.79943	0.546	0.082	0	CD8_IFIT1	ETV3
130	1.04449e-257	1.54664	0.528	0.108	2.67336e-253	CD8_IFIT1	NEDD9
131	3.78137e-222	2.82436	0.512	0.111	9.67843e-218	CD8_IFIT1	MT1E
132	2.6748e-215	1.17157	0.331	0.046	6.84616e-211	CD8_IFIT1	RGS1
133	1.12993e-196	1.26017	0.369	0.062	2.89206e-192	CD8_IFIT1	SLC30A1
134	3.96701e-181	1.26507	0.61	0.172	1.01536e-176	CD8_IFIT1	ZEB2
135	1.48861e-177	2.46574	0.787	0.439	3.81009e-173	CD8_IFIT1	ZC3HAV1
136	5.14003e-167	1.18325	0.567	0.143	1.31559e-162	CD8_IFIT1	GZMH
137	9.57202e-155	1.25838	0.507	0.144	2.44996e-150	CD8_IFIT1	SAMSN1
138	1.16056e-152	2.34612	0.17	0.017	2.97045e-148	CD8_IFIT1	MT1G
139	1.26279e-152	1.24976	0.47	0.115	3.2321e-148	CD8_IFIT1	FGFBP2
140	2.25673e-142	1.48523	0.517	0.167	5.77611e-138	CD8_IFIT1	PTGER4
141	4.72461e-142	1.69723	0.791	0.438	1.20926e-137	CD8_IFIT1	TNFAIP3
142	6.72416e-116	1.20949	0.56	0.218	1.72105e-111	CD8_IFIT1	RNF19A
143	7.31039e-112	1.29968	0.535	0.209	1.87109e-107	CD8_IFIT1	CDC42EP3
144	1.12537e-105	1.25727	0.676	0.356	2.88038e-101	CD8_IFIT1	DNAJB6
145	7.16621e-101	1.43353	0.62	0.31	1.83419e-96	CD8_IFIT1	NFKBIZ
146	1.1005e-100	1.66021	0.546	0.245	2.81672e-96	CD8_IFIT1	ISG15
147	3.89575e-95	1.36999	0.382	0.113	9.97117e-91	CD8_IFIT1	CCL4
148	2.2932e-94	2.63936	0.549	0.258	5.86946e-90	CD8_IFIT1	MT1X
149	9.59447e-93	1.16985	0.828	0.609	2.45571e-88	CD8_IFIT1	SRGN
150	4.60978e-92	2.80271	0.713	0.462	1.17987e-87	CD8_IFIT1	MT2A
151	0	3.46599	0.952	0.09	0	CD8_KLRB1	KLRB1
152	0	1.90047	0.582	0.04	0	CD8_KLRB1	CEBPD
153	0	1.73309	0.616	0.105	0	CD8_KLRB1	NCR3
154	0	1.71181	0.487	0.04	0	CD8_KLRB1	TRAV1-2
155	0	1.60278	0.635	0.217	0	CD8_KLRB1	AQP3
156	0	1.45718	0.451	0.002	0	CD8_KLRB1	SLC4A10
157	0	1.44371	0.631	0.15	0	CD8_KLRB1	ERN1
158	0	1.3818	0.404	0.009	0	CD8_KLRB1	CCR6
159	0	1.29174	0.196	0.007	0	CD8_KLRB1	TRBV6-4
160	0	1.27233	0.979	0.752	0	CD8_KLRB1	S100A4
161	0	1.19795	0.81	0.438	0	CD8_KLRB1	DUSP2
162	0	1.15644	0.824	0.505	0	CD8_KLRB1	DUSP1
163	0	1.14121	0.427	0.093	0	CD8_KLRB1	BHLHE40
164	0	1.12455	0.753	0.192	0	CD8_KLRB1	GZMK
165	0	1.11658	0.376	0.023	0	CD8_KLRB1	ZBTB16
166	0	1.09145	0.6	0.179	0	CD8_KLRB1	KLRG1
167	0	1.02999	0.474	0.126	0	CD8_KLRB1	PHACTR2
168	0	1.02482	0.573	0.212	0	CD8_KLRB1	ALOX5AP
169	0	0.952783	0.708	0.245	0	CD8_KLRB1	GZMA
170	0	0.949097	0.254	0.011	0	CD8_KLRB1	TLE1
171	4.88989e-305	1.0679	0.968	0.893	1.25157e-300	CD8_KLRB1	ZFP36L2
172	9.8307e-284	0.995284	0.827	0.574	2.51617e-279	CD8_KLRB1	ARL4C
173	1.5849e-263	1.02648	0.812	0.592	4.05656e-259	CD8_KLRB1	SPOCK2
174	6.32e-215	1.1797	0.343	0.117	1.6176e-210	CD8_KLRB1	SLC7A5
175	9.48957e-208	0.988697	0.857	0.724	2.42885e-203	CD8_KLRB1	IL7R
176	5.04726e-172	1.02963	0.795	0.634	1.29185e-167	CD8_KLRB1	TGFB1
177	3.09346e-166	1.03572	0.673	0.445	7.9177e-162	CD8_KLRB1	DDIT4
178	2.67172e-156	1.02404	0.853	0.709	6.83828e-152	CD8_KLRB1	ZFP36
179	3.12185e-136	1.02812	0.8	0.676	7.99038e-132	CD8_KLRB1	LTB
180	6.60832e-132	0.987835	0.639	0.426	1.6914e-127	CD8_KLRB1	TNFAIP3
