# Supplementary material for: Combined single-cell transcriptome and immune repertoire analysis reveals hepatic and renal immune injury by heat stroke
Source: JCI Insight. 2026 Mar 23;11(6):e189825. doi: 10.1172/jci.insight.189825 (PMC13043102; doi:10.1172/jci.insight.189825)
Supplement: Supplemental table 4 [file jciinsight-11-189825-s134.xlsx]

## Sheet: Supplemental table S4
Supplemental table S4, The top 30 DEGs of 6 CD4+ T cell subclusters
	p_val	avg_log2FC	pct.1	pct.2	p_val_adj	cluster	gene
1	0	0.752121	0.805	0.614	0	CD4_LEF1	FOXP1
2	3.03015e-304	0.747777	0.436	0.189	7.75568e-300	CD4_LEF1	BACH2
3	5.58246e-259	0.610895	0.815	0.6	1.42883e-254	CD4_LEF1	LINC01578
4	3.23272e-252	0.837743	0.426	0.204	8.27416e-248	CD4_LEF1	ZNF331
5	2.02911e-247	0.737509	0.56	0.333	5.19351e-243	CD4_LEF1	PDE3B
6	2.63827e-244	0.576507	0.839	0.741	6.75264e-240	CD4_LEF1	MBNL1
7	9.08909e-240	0.630764	0.939	0.905	2.32635e-235	CD4_LEF1	JUNB
8	4.19104e-235	0.657636	0.694	0.499	1.0727e-230	CD4_LEF1	LEF1
9	2.06898e-233	0.666269	0.876	0.696	5.29557e-229	CD4_LEF1	JUND
10	7.89266e-231	0.683542	0.395	0.179	2.02013e-226	CD4_LEF1	LINC01619
11	9.52978e-230	0.675778	0.587	0.374	2.43915e-225	CD4_LEF1	CCR7
12	2.96521e-224	0.679183	0.503	0.295	7.58945e-220	CD4_LEF1	MAML2
13	1.47749e-219	0.626734	0.838	0.681	3.78164e-215	CD4_LEF1	CD69
14	1.72184e-207	0.623372	0.542	0.334	4.40704e-203	CD4_LEF1	CD55
15	3.9447e-205	0.62088	0.256	0.094	1.00965e-200	CD4_LEF1	FHIT
16	1.62746e-202	0.661708	0.478	0.275	4.1655e-198	CD4_LEF1	RAPGEF6
17	1.43282e-198	0.566007	0.488	0.276	3.6673e-194	CD4_LEF1	IL6ST
18	9.41656e-197	0.624368	0.517	0.316	2.41017e-192	CD4_LEF1	TGFBR2
19	2.1433e-195	0.71628	0.675	0.525	5.48578e-191	CD4_LEF1	SLC2A3
20	6.29186e-181	0.660288	0.385	0.2	1.6104e-176	CD4_LEF1	SESN3
21	7.14471e-171	0.663889	0.343	0.171	1.82869e-166	CD4_LEF1	TSHZ2
22	2.0276e-167	0.587763	0.475	0.291	5.18963e-163	CD4_LEF1	ZBTB20
23	9.91387e-167	0.586166	0.501	0.318	2.53745e-162	CD4_LEF1	SSH2
24	3.10198e-166	0.611737	0.5	0.313	7.93951e-162	CD4_LEF1	SOCS3
25	1.34966e-165	0.541622	0.656	0.491	3.45446e-161	CD4_LEF1	BCL11B
26	1.08376e-155	0.592306	0.365	0.194	2.77388e-151	CD4_LEF1	ANK3
27	1.18166e-143	0.592226	0.423	0.251	3.02445e-139	CD4_LEF1	SNX9
28	8.3789e-135	0.565462	0.51	0.359	2.14458e-130	CD4_LEF1	DOCK10
29	5.38001e-132	0.597578	0.37	0.21	1.37701e-127	CD4_LEF1	ICOS
30	1.54432e-70	0.557702	0.638	0.572	3.95268e-66	CD4_LEF1	FOS
31	1.88929e-171	0.562885	0.725	0.522	4.83563e-167	CD4_SELL	SELL
32	8.90528e-266	0.889912	0.436	0.065	2.27931e-261	CD4_GZMK	MIR4435-2HG
33	2.48012e-261	1.22147	1	0.97	6.34787e-257	CD4_GZMK	PFN1
34	5.55696e-205	0.922045	1	0.993	1.4223e-200	CD4_GZMK	TMSB4X
35	8.96256e-157	1.26038	0.993	0.923	2.29397e-152	CD4_GZMK	ACTG1
36	2.75773e-153	1.02536	1	0.993	7.05842e-149	CD4_GZMK	ACTB
37	1.98281e-151	0.834314	0.271	0.044	5.07501e-147	CD4_GZMK	HLA-DRA
38	6.23428e-143	1.09554	0.937	0.712	1.59567e-138	CD4_GZMK	CNN2
39	1.11486e-140	1.14166	0.927	0.636	2.85347e-136	CD4_GZMK	ARPC1B
40	5.99137e-140	1.31549	0.858	0.549	1.53349e-135	CD4_GZMK	UCP2
41	2.09905e-134	0.874186	0.981	0.849	5.37252e-130	CD4_GZMK	CORO1A
42	2.21073e-132	0.902382	0.943	0.704	5.65837e-128	CD4_GZMK	CAPZB
43	9.23817e-130	0.834961	0.961	0.785	2.36451e-125	CD4_GZMK	ARPC3
44	6.69476e-128	0.865837	0.976	0.828	1.71352e-123	CD4_GZMK	ARPC2
45	2.5058e-124	1.03265	0.706	0.315	6.41359e-120	CD4_GZMK	LIMS1
46	7.95602e-122	0.826773	0.981	0.877	2.03634e-117	CD4_GZMK	MYL6
47	1.27744e-120	0.863969	0.972	0.799	3.26961e-116	CD4_GZMK	RAC2
48	4.63184e-119	0.907147	0.868	0.566	1.18552e-114	CD4_GZMK	PPP1CA
49	4.3943e-118	2.07965	0.3	0.069	1.12472e-113	CD4_GZMK	GZMK
50	2.54089e-115	0.845178	0.495	0.161	6.50341e-111	CD4_GZMK	EPSTI1
51	4.01632e-115	0.953208	0.985	0.924	1.02798e-110	CD4_GZMK	GAPDH
52	3.6645e-111	0.99599	0.928	0.725	9.3793e-107	CD4_GZMK	COTL1
53	8.13253e-104	1.43331	0.921	0.734	2.08152e-99	CD4_GZMK	CD74
54	2.25749e-99	1.01926	0.765	0.41	5.77804e-95	CD4_GZMK	PTPRCAP
55	4.95897e-92	0.880596	0.846	0.557	1.26925e-87	CD4_GZMK	SLC25A5
56	8.74438e-80	0.929561	0.808	0.553	2.23812e-75	CD4_GZMK	FCMR
57	1.67279e-76	0.917472	0.721	0.412	4.28151e-72	CD4_GZMK	ITGA4
58	3.6952e-73	0.942366	0.372	0.132	9.45787e-69	CD4_GZMK	CST7
59	2.43071e-70	1.01681	0.6	0.304	6.22139e-66	CD4_GZMK	ISG15
60	1.45068e-62	0.851072	0.738	0.461	3.71301e-58	CD4_GZMK	NEAT1
61	1.35782e-37	1.23189	0.234	0.092	3.47535e-33	CD4_GZMK	GZMA
62	0	1.2315	0.272	0.073	0	CD4_ANXA1	CCL5
63	0	0.978005	0.986	0.85	0	CD4_ANXA1	S100A4
64	0	0.89521	0.469	0.188	0	CD4_ANXA1	LGALS1
65	0	0.869279	0.799	0.501	0	CD4_ANXA1	ANXA1
66	0	0.860258	0.934	0.798	0	CD4_ANXA1	IL7R
67	0	0.787796	0.255	0.027	0	CD4_ANXA1	HOPX
68	0	0.743722	0.727	0.5	0	CD4_ANXA1	S100A11
69	0	0.709509	0.527	0.266	0	CD4_ANXA1	TIMP1
70	0	0.67463	0.272	0.065	0	CD4_ANXA1	BHLHE40
71	0	0.62431	0.916	0.786	0	CD4_ANXA1	S100A10
72	0	0.6076	0.973	0.927	0	CD4_ANXA1	VIM
73	0	0.525396	0.947	0.867	0	CD4_ANXA1	S100A6
74	7.27604e-269	0.516417	0.535	0.286	1.8623e-264	CD4_ANXA1	ANXA2
75	8.25024e-269	0.543977	0.282	0.089	2.11165e-264	CD4_ANXA1	LGALS3
76	2.65904e-246	0.57014	0.789	0.591	6.80582e-242	CD4_ANXA1	AHNAK
77	3.02195e-241	0.534152	0.715	0.518	7.73469e-237	CD4_ANXA1	CLIC1
78	5.62576e-239	0.519666	0.841	0.707	1.43991e-234	CD4_ANXA1	IFITM2
79	1.99411e-237	0.57511	0.358	0.157	5.10392e-233	CD4_ANXA1	PTGER2
80	8.88652e-236	0.566841	0.429	0.22	2.2745e-231	CD4_ANXA1	ERN1
81	1.44185e-235	0.646879	0.34	0.147	3.6904e-231	CD4_ANXA1	LYAR
82	4.54e-225	0.543744	0.328	0.138	1.16201e-220	CD4_ANXA1	TNFRSF4
83	3.4292e-206	0.64242	0.176	0.045	8.77705e-202	CD4_ANXA1	GZMA
84	4.03388e-160	0.609099	0.495	0.311	1.03247e-155	CD4_ANXA1	KLRB1
85	5.20356e-88	0.571828	0.682	0.569	1.33185e-83	CD4_ANXA1	MTRNR2L12
86	7.26181e-78	0.550653	0.147	0.066	1.85866e-73	CD4_ANXA1	AL138963.3
87	0	1.84214	0.513	0.03	0	CD4_Treg	FOXP3
88	0	1.69176	0.481	0.063	0	CD4_Treg	HLA-DRB1
89	0	1.2724	0.349	0.048	0	CD4_Treg	RTKN2
90	0	1.23347	0.323	0.029	0	CD4_Treg	HLA-DRB5
91	0	1.19563	0.376	0.031	0	CD4_Treg	IKZF2
92	0	0.979612	0.222	0.019	0	CD4_Treg	LINC02694
93	0	0.908088	0.249	0.024	0	CD4_Treg	DUSP4
94	2.10601e-302	1.1369	0.288	0.037	5.39033e-298	CD4_Treg	HLA-DRA
95	4.00655e-292	1.37219	0.505	0.133	1.02548e-287	CD4_Treg	HLA-DPA1
96	2.196e-283	1.36391	0.519	0.145	5.62066e-279	CD4_Treg	HLA-DPB1
97	5.12012e-261	1.17215	0.307	0.051	1.31049e-256	CD4_Treg	HPGD
98	2.51424e-258	1.251	0.435	0.106	6.43518e-254	CD4_Treg	CTLA4
99	7.98771e-255	1.16551	0.989	0.932	2.04445e-250	CD4_Treg	IL32
100	1.5155e-238	1.01805	0.335	0.066	3.87891e-234	CD4_Treg	TTN
101	2.56527e-209	0.949164	0.314	0.064	6.56581e-205	CD4_Treg	MIR4435-2HG
102	2.0981e-199	1.00816	0.388	0.1	5.37009e-195	CD4_Treg	TIGIT
103	3.1143e-186	1.05613	0.431	0.135	7.97105e-182	CD4_Treg	STAM
104	1.18825e-185	0.948039	0.341	0.085	3.04134e-181	CD4_Treg	IL2RA
105	4.30939e-185	1.53474	0.876	0.732	1.10299e-180	CD4_Treg	CD74
106	1.2759e-175	0.888048	0.306	0.071	3.26567e-171	CD4_Treg	TOX
107	2.46027e-175	1.2152	0.602	0.27	6.29706e-171	CD4_Treg	GBP5
108	2.72114e-173	0.923132	0.308	0.074	6.96477e-169	CD4_Treg	HLA-DQB1
109	5.00274e-138	1.16371	0.522	0.23	1.28045e-133	CD4_Treg	CYTOR
110	1.42219e-120	0.996453	0.4	0.151	3.64009e-116	CD4_Treg	LGALS3
111	6.28253e-116	0.99796	0.617	0.37	1.60801e-111	CD4_Treg	ANXA2
112	3.34208e-93	0.872979	0.351	0.137	8.55405e-89	CD4_Treg	PMAIP1
113	4.52897e-62	1.00926	0.482	0.288	1.15919e-57	CD4_Treg	LGALS1
114	1.31858e-12	1.11165	0.459	0.399	3.37492e-08	CD4_Treg	MT2A
115	7.62494e-10	0.882014	0.281	0.223	1.9516e-05	CD4_Treg	MT1X
116	3.92091e-05	0.901171	0.125	0.094	1	CD4_Treg	TRBV20-1
117	0	4.43932	0.971	0.057	0	CD4_IFIT1	IFIT2
118	0	3.56348	0.933	0.074	0	CD4_IFIT1	OASL
119	0	3.39985	0.859	0.042	0	CD4_IFIT1	IFIT3
120	0	2.93036	0.907	0.137	0	CD4_IFIT1	PMAIP1
121	0	2.71227	0.882	0.12	0	CD4_IFIT1	HERC5
122	0	1.84382	0.668	0.082	0	CD4_IFIT1	ETV3
123	0	1.61784	0.482	0.025	0	CD4_IFIT1	IFIT1
124	0	1.27335	0.53	0.026	0	CD4_IFIT1	RHEBL1
125	1.76539e-261	1.86116	0.623	0.084	4.51852e-257	CD4_IFIT1	IFIH1
126	1.28802e-181	2.8337	0.965	0.503	3.29669e-177	CD4_IFIT1	ZC3HAV1
127	5.9618e-155	2.16419	0.965	0.5	1.52592e-150	CD4_IFIT1	TNFAIP3
128	4.37822e-119	1.64336	0.834	0.354	1.12061e-114	CD4_IFIT1	NFKBIZ
129	2.42134e-109	1.22625	0.719	0.24	6.19742e-105	CD4_IFIT1	GNA13
130	1.62543e-105	1.23067	0.69	0.228	4.16029e-101	CD4_IFIT1	ZNFX1
131	1.91082e-104	1.63465	0.946	0.677	4.89075e-100	CD4_IFIT1	SRGN
132	1.7311e-101	1.87549	0.757	0.307	4.43075e-97	CD4_IFIT1	ISG15
133	2.71546e-92	1.49953	0.706	0.254	6.95023e-88	CD4_IFIT1	PELI1
134	1.49565e-87	1.24589	0.767	0.341	3.82811e-83	CD4_IFIT1	DNAJB6
135	2.0283e-86	1.27039	0.7	0.269	5.19144e-82	CD4_IFIT1	RNF19A
136	3.74304e-82	1.33297	0.802	0.438	9.58031e-78	CD4_IFIT1	RNF149
137	6.63745e-82	1.17317	0.732	0.292	1.69886e-77	CD4_IFIT1	SNX9
138	4.20096e-81	1.40588	0.655	0.251	1.07523e-76	CD4_IFIT1	PTGER4
139	1.97109e-77	1.21941	0.514	0.156	5.04501e-73	CD4_IFIT1	TIPARP
140	2.73332e-74	1.25522	0.914	0.623	6.99592e-70	CD4_IFIT1	CXCR4
141	7.36721e-73	1.16983	0.789	0.393	1.88564e-68	CD4_IFIT1	PARP8
142	9.44173e-73	1.25672	0.917	0.649	2.41661e-68	CD4_IFIT1	ISG20
143	2.9566e-49	1.20416	0.444	0.147	7.56741e-45	CD4_IFIT1	CCL5
144	6.03316e-35	2.32545	0.658	0.398	1.54419e-30	CD4_IFIT1	MT2A
145	6.20446e-22	1.4959	0.236	0.087	1.58803e-17	CD4_IFIT1	MT1E
146	1.89506e-08	1.67945	0.326	0.225	0.000485041	CD4_IFIT1	MT1X
