# Supplementary material for: Combined single-cell transcriptome and immune repertoire analysis reveals hepatic and renal immune injury by heat stroke
Source: JCI Insight. 2026 Mar 23;11(6):e189825. doi: 10.1172/jci.insight.189825 (PMC13043102; doi:10.1172/jci.insight.189825)
Supplement: Supplemental table 5 [file jciinsight-11-189825-s135.xlsx]

## Sheet: Supplemental table S5
Supplemental table S5, The top 30 DEGs of 5 NK cell subclusters
	p_val	avg_log2FC	pct.1	pct.2	p_val_adj	cluster	gene
1	0	2.24397	0.483	0.027	0	NK_IL7R	GZMK
2	0	1.79144	0.539	0.078	0	NK_IL7R	COTL1
3	0	1.71984	0.364	0.03	0	NK_IL7R	IL7R
4	0	1.39262	0.49	0.065	0	NK_IL7R	TCF7
5	0	1.16349	0.299	0.008	0	NK_IL7R	CAPG
6	0	1.12168	0.269	0.003	0	NK_IL7R	IGFBP4
7	0	0.915451	0.242	0.002	0	NK_IL7R	SPTSSB
8	4.72883e-299	2.10098	0.71	0.192	1.21034e-294	NK_IL7R	SELL
9	1.20486e-277	0.760226	0.225	0.013	3.08384e-273	NK_IL7R	GPR183
10	3.05615e-244	1.67626	0.58	0.141	7.82221e-240	NK_IL7R	XCL1
11	2.84733e-174	1.50056	0.591	0.185	7.28775e-170	NK_IL7R	XCL2
12	2.69187e-139	1.17896	0.553	0.18	6.88984e-135	NK_IL7R	KLRC1
13	8.83422e-136	1.47319	0.369	0.091	2.26112e-131	NK_IL7R	LTB
14	3.11342e-121	1.02388	0.667	0.285	7.96879e-117	NK_IL7R	CD44
15	3.14923e-118	0.690762	0.991	0.93	8.06045e-114	NK_IL7R	RPLP0
16	2.12201e-109	1.24706	0.552	0.22	5.43128e-105	NK_IL7R	TRDC
17	1.82128e-97	0.761692	0.957	0.768	4.66157e-93	NK_IL7R	CD7
18	1.1787e-96	0.821783	0.9	0.669	3.01688e-92	NK_IL7R	PABPC1
19	3.5456e-88	1.36146	0.504	0.203	9.07497e-84	NK_IL7R	MTRNR2L12
20	2.55023e-81	0.816541	0.931	0.724	6.52731e-77	NK_IL7R	CD74
21	3.27885e-79	0.832395	0.722	0.393	8.39221e-75	NK_IL7R	CMC1
22	1.32036e-74	1.37418	0.605	0.308	3.37946e-70	NK_IL7R	FOS
23	4.38479e-72	0.730517	0.262	0.074	1.12229e-67	NK_IL7R	2024-09-06
24	4.68381e-71	0.713603	0.447	0.18	1.19882e-66	NK_IL7R	GATA3
25	8.54588e-62	0.778879	0.76	0.486	2.18732e-57	NK_IL7R	IL2RB
26	2.04635e-55	0.765363	0.778	0.541	5.23763e-51	NK_IL7R	TAGLN2
27	4.54357e-55	0.769379	0.746	0.46	1.16293e-50	NK_IL7R	DUSP1
28	1.71456e-47	0.695	0.937	0.882	4.38842e-43	NK_IL7R	RPS26
29	2.58782e-47	0.729765	0.675	0.417	6.62352e-43	NK_IL7R	DUSP2
30	2.25216e-33	0.842888	0.613	0.409	5.7644e-29	NK_IL7R	JUN
31	0	2.41576	0.53	0.097	0	NK_FCGR3A	MTRNR2L12
32	0	1.81617	0.866	0.38	0	NK_FCGR3A	FCER1G
33	0	1.61073	0.32	0.038	0	NK_FCGR3A	RARRES3
34	0	1.57024	0.616	0.163	0	NK_FCGR3A	CX3CR1
35	0	1.47016	0.917	0.624	0	NK_FCGR3A	PRF1
36	0	1.44935	0.795	0.407	0	NK_FCGR3A	CLIC3
37	0	1.41998	0.3	0.037	0	NK_FCGR3A	AES
38	0	1.2972	0.877	0.51	0	NK_FCGR3A	CLIC1
39	0	1.26513	0.932	0.62	0	NK_FCGR3A	GZMA
40	0	1.25575	0.892	0.582	0	NK_FCGR3A	RAC2
41	0	1.23919	0.844	0.453	0	NK_FCGR3A	FCGR3A
42	0	1.17129	0.273	0.038	0	NK_FCGR3A	2024-09-07
43	0	1.15066	0.635	0.261	0	NK_FCGR3A	GIMAP7
44	0	1.12707	0.885	0.576	0	NK_FCGR3A	CORO1A
45	0	1.10848	0.719	0.333	0	NK_FCGR3A	UCP2
46	0	1.10779	0.568	0.215	0	NK_FCGR3A	C1orf162
47	0	1.1044	0.702	0.326	0	NK_FCGR3A	PLEK
48	0	1.08059	0.935	0.726	0	NK_FCGR3A	MYL12A
49	0	1.05219	0.998	0.984	0	NK_FCGR3A	ACTB
50	0	1.04852	0.572	0.229	0	NK_FCGR3A	S100A11
51	0	1.04344	0.54	0.21	0	NK_FCGR3A	GIMAP4
52	0	1.01681	0.658	0.3	0	NK_FCGR3A	PPP1R18
53	0	1.00155	0.942	0.765	0	NK_FCGR3A	ACTG1
54	0	0.975479	0.581	0.234	0	NK_FCGR3A	FGR
55	0	0.973824	0.643	0.301	0	NK_FCGR3A	SELPLG
56	0	0.949794	0.694	0.346	0	NK_FCGR3A	PSMB10
57	4.26732e-306	0.94641	0.839	0.541	1.09222e-301	NK_FCGR3A	HOPX
58	1.0985e-294	0.984437	0.232	0.028	2.81161e-290	NK_FCGR3A	2024-09-09
59	5.31124e-279	0.967078	0.903	0.763	1.35941e-274	NK_FCGR3A	MT-ATP6
60	7.25145e-228	1.37084	0.481	0.227	1.85601e-223	NK_FCGR3A	MYOM2
61	0	0.880835	0.997	0.993	0	NK_GZMH	RPL39
62	0	0.825489	0.962	0.775	0	NK_GZMH	CCL5
63	0	0.556775	1	0.998	0	NK_GZMH	RPS12
64	1.24213e-281	0.707549	0.998	0.99	3.17924e-277	NK_GZMH	RPS27
65	2.21241e-250	0.936917	0.942	0.922	5.66267e-246	NK_GZMH	RPS29
66	1.8469e-227	1.44844	0.405	0.17	4.72714e-223	NK_GZMH	KLRC2
67	7.10931e-206	0.841324	0.852	0.807	1.81963e-201	NK_GZMH	RPL36A
68	4.25263e-197	1.11225	0.578	0.374	1.08846e-192	NK_GZMH	CD3E
69	2.67781e-178	0.848918	0.823	0.734	6.85385e-174	NK_GZMH	MT-ATP8
70	6.36459e-156	0.527664	0.934	0.908	1.62902e-151	NK_GZMH	RPL17
71	2.34695e-154	0.825239	0.676	0.468	6.00701e-150	NK_GZMH	IL32
72	3.06707e-154	0.663275	0.14	0.021	7.85016e-150	NK_GZMH	LAG3
73	1.26899e-152	0.550357	0.967	0.969	3.24798e-148	NK_GZMH	RPS21
74	9.64046e-139	1.00076	0.599	0.449	2.46747e-134	NK_GZMH	CD52
75	3.6099e-138	0.702512	0.144	0.027	9.23955e-134	NK_GZMH	PTMS
76	3.59387e-132	1.05051	0.302	0.132	9.19852e-128	NK_GZMH	HLA-DRB1
77	2.08843e-121	0.567993	0.817	0.804	5.34533e-117	NK_GZMH	S100A6
78	3.09577e-121	0.808466	0.649	0.567	7.92362e-117	NK_GZMH	GZMH
79	1.56324e-114	1.04891	0.173	0.051	4.00112e-110	NK_GZMH	CD3D
80	2.32889e-97	0.732315	0.166	0.052	5.96081e-93	NK_GZMH	HLA-DRB5
81	5.47544e-79	0.604457	0.102	0.024	1.40144e-74	NK_GZMH	SGCD
82	5.26131e-74	0.806652	0.575	0.529	1.34663e-69	NK_GZMH	CRIP1
83	8.47874e-54	0.5554	0.162	0.074	2.17013e-49	NK_GZMH	LGALS3
84	1.59972e-50	0.647973	0.269	0.164	4.09449e-46	NK_GZMH	KLRC3
85	1.18724e-46	0.528723	0.764	0.8	3.03874e-42	NK_GZMH	RPL38
86	2.28031e-45	0.632495	0.125	0.054	5.83645e-41	NK_GZMH	CD3G
87	2.9515e-25	0.52858	0.291	0.223	7.55436e-21	NK_GZMH	HLA-DPB1
88	2.04608e-22	0.559409	0.316	0.259	5.23693e-18	NK_GZMH	HLA-DPA1
89	1.853e-21	0.587205	0.507	0.517	4.74276e-17	NK_GZMH	VIM
90	7.596e-21	0.590738	0.454	0.424	1.9442e-16	NK_GZMH	SNHG6
91	0	1.12964	0.823	0.517	0	NK_AREG	JUND
92	7.1717e-299	1.15622	0.365	0.092	1.8356e-294	NK_AREG	GRASP
93	1.14001e-247	0.967353	0.679	0.395	2.91786e-243	NK_AREG	RBM38
94	3.85357e-244	1.13679	0.826	0.661	9.86321e-240	NK_AREG	ZFP36
95	3.06153e-239	1.28037	0.442	0.17	7.83598e-235	NK_AREG	AREG
96	3.04785e-229	1.16325	0.584	0.32	7.80098e-225	NK_AREG	METRNL
97	3.99144e-223	1.02029	0.401	0.143	1.02161e-218	NK_AREG	ZNF331
98	3.66254e-210	0.913598	0.503	0.234	9.37427e-206	NK_AREG	PDE4D
99	5.1949e-197	0.91581	0.562	0.299	1.32964e-192	NK_AREG	CEMIP2
100	3.41327e-194	0.766994	0.366	0.129	8.73627e-190	NK_AREG	PER1
101	1.01876e-193	0.854319	0.712	0.485	2.60751e-189	NK_AREG	RAB5IF
102	7.29592e-187	0.792859	0.594	0.316	1.86739e-182	NK_AREG	TNFAIP3
103	1.44665e-177	0.852938	0.381	0.151	3.70271e-173	NK_AREG	MAFF
104	1.22309e-164	0.813286	0.466	0.22	3.1305e-160	NK_AREG	NR4A2
105	3.32524e-163	0.762649	0.441	0.205	8.51096e-159	NK_AREG	PPP1R16B
106	1.51305e-159	0.798108	0.641	0.412	3.87266e-155	NK_AREG	MAP3K8
107	6.51155e-159	0.845047	0.525	0.298	1.66663e-154	NK_AREG	DIP2A
108	3.97114e-156	0.749238	0.356	0.141	1.01641e-151	NK_AREG	ELL2
109	3.66243e-152	0.834113	0.691	0.505	9.374e-148	NK_AREG	DDIT4
110	8.74787e-144	0.778504	0.447	0.229	2.23902e-139	NK_AREG	IFNGR1
111	2.08754e-136	0.88358	0.689	0.541	5.34307e-132	NK_AREG	IRF1
112	1.54714e-129	0.842926	0.388	0.189	3.95989e-125	NK_AREG	TSPYL2
113	6.71813e-128	0.767635	0.68	0.485	1.7195e-123	NK_AREG	NFKBIA
114	4.03331e-127	0.748985	0.378	0.176	1.03233e-122	NK_AREG	CSRNP1
115	2.82698e-120	0.756988	0.369	0.184	7.23566e-116	NK_AREG	CREM
116	5.99213e-113	0.774231	0.577	0.381	1.53369e-108	NK_AREG	DUSP2
117	6.2016e-29	1.132	0.331	0.254	1.5873e-24	NK_AREG	MT1X
118	7.99544e-22	1.06266	0.103	0.055	2.04643e-17	NK_AREG	MT1G
119	4.00854e-15	1.08362	0.504	0.487	1.02598e-10	NK_AREG	MT2A
120	6.36503e-10	0.797613	0.167	0.128	1.62913e-05	NK_AREG	MT1E
121	0	4.49429	0.987	0.149	0	NK_IFIT1	IFIT2
122	0	3.95541	0.965	0.128	0	NK_IFIT1	IFIT3
123	0	3.63365	0.971	0.218	0	NK_IFIT1	PMAIP1
124	0	2.6293	0.884	0.203	0	NK_IFIT1	OASL
125	0	2.49331	0.87	0.321	0	NK_IFIT1	ZC3HAV1
126	0	2.48579	0.654	0.038	0	NK_IFIT1	IFIT1
127	0	2.31385	0.831	0.304	0	NK_IFIT1	ISG15
128	0	2.31044	0.783	0.119	0	NK_IFIT1	HERC5
129	0	2.28711	0.596	0.057	0	NK_IFIT1	IFIH1
130	0	2.1754	0.748	0.233	0	NK_IFIT1	MT1X
131	0	2.1557	0.706	0.099	0	NK_IFIT1	NFKBIZ
132	0	1.94048	0.908	0.345	0	NK_IFIT1	TNFAIP3
133	0	1.67406	0.702	0.189	0	NK_IFIT1	NEDD9
134	0	1.62062	0.566	0.086	0	NK_IFIT1	ETV3
135	0	1.136	0.445	0.059	0	NK_IFIT1	RHEBL1
136	0	1.12574	0.353	0.028	0	NK_IFIT1	CDKN1A
137	1.75198e-299	1.49713	0.593	0.134	4.48418e-295	NK_IFIT1	SLC30A1
138	2.5042e-275	2.4045	0.5	0.107	6.40951e-271	NK_IFIT1	MT1E
139	7.49037e-275	2.30851	0.872	0.458	1.91716e-270	NK_IFIT1	MT2A
140	1.87084e-241	1.44905	0.222	0.02	4.78842e-237	NK_IFIT1	TNF
141	3.96695e-228	1.29297	0.564	0.166	1.01534e-223	NK_IFIT1	LIPA
142	1.55649e-223	1.35617	0.543	0.159	3.98384e-219	NK_IFIT1	PTGER4
143	2.83081e-218	1.34013	0.858	0.407	7.24546e-214	NK_IFIT1	CXCR4
144	1.26387e-209	1.3121	0.745	0.289	3.23488e-205	NK_IFIT1	FOS
145	4.14304e-204	1.24908	0.693	0.25	1.06041e-199	NK_IFIT1	NR4A2
146	1.98017e-193	1.3853	0.854	0.459	5.06823e-189	NK_IFIT1	CD69
147	4.53157e-149	1.10723	0.668	0.297	1.15986e-144	NK_IFIT1	BTG2
148	1.10362e-139	1.84833	0.26	0.05	2.8247e-135	NK_IFIT1	MT1G
149	1.49913e-114	1.62434	0.423	0.152	3.83701e-110	NK_IFIT1	CCL3
150	7.28194e-63	1.49623	0.687	0.461	1.86381e-58	NK_IFIT1	CCL4
