# Supplementary material for: Combined single-cell transcriptome and immune repertoire analysis reveals hepatic and renal immune injury by heat stroke
Source: JCI Insight. 2026 Mar 23;11(6):e189825. doi: 10.1172/jci.insight.189825 (PMC13043102; doi:10.1172/jci.insight.189825)
Supplement: Supplemental table 6 [file jciinsight-11-189825-s136.xlsx]

## Sheet: Supplemental table S6
Supplemental table S6, The top 30 DEGs of 10 myeloid cell subclusters
	p_val	avg_log2FC	pct.1	pct.2	p_val_adj	cluster	gene
1	0	3.87511	0.729	0.143	0	Neu_IFIT1	IFIT3
2	0	3.85814	0.742	0.077	0	Neu_IFIT1	FCGR3B
3	0	3.77277	0.733	0.153	0	Neu_IFIT1	IFIT2
4	0	2.86459	0.375	0.031	0	Neu_IFIT1	AC005050.3
5	9.67155e-268	3.52172	0.96	0.518	2.47543e-263	Neu_IFIT1	G0S2
6	1.33056e-255	3.20167	0.99	0.863	3.40558e-251	Neu_IFIT1	NFKBIA
7	2.65625e-255	2.8815	0.415	0.051	6.79868e-251	Neu_IFIT1	RSAD2
8	3.04647e-248	3.17696	0.525	0.092	7.79743e-244	Neu_IFIT1	AC007032.1
9	9.04701e-234	2.69157	0.417	0.057	2.31558e-229	Neu_IFIT1	HSD11B1-AS1
10	1.99493e-218	2.93676	0.954	0.871	5.10602e-214	Neu_IFIT1	ZFP36
11	6.22956e-215	2.72647	0.983	0.954	1.59446e-210	Neu_IFIT1	SAT1
12	1.37526e-213	3.20919	0.656	0.187	3.51997e-209	Neu_IFIT1	ISG20
13	7.80134e-211	2.90762	0.594	0.144	1.99675e-206	Neu_IFIT1	HERC5
14	1.09605e-193	3.01608	0.702	0.251	2.80533e-189	Neu_IFIT1	MX1
15	5.53716e-192	2.59388	0.385	0.059	1.41723e-187	Neu_IFIT1	IFIT1
16	1.84665e-188	2.98451	0.881	0.647	4.72651e-184	Neu_IFIT1	PPP1R15A
17	3.95196e-178	3.26154	0.846	0.546	1.0115e-173	Neu_IFIT1	NFKBIZ
18	5.04562e-176	2.94278	0.848	0.512	1.29143e-171	Neu_IFIT1	TNFAIP3
19	4.60676e-170	3.03743	0.883	0.757	1.1791e-165	Neu_IFIT1	IER2
20	1.51975e-162	2.65031	0.833	0.557	3.88981e-158	Neu_IFIT1	LITAF
21	1.08651e-144	2.59633	0.85	0.679	2.78092e-140	Neu_IFIT1	PLAUR
22	1.50369e-143	3.13337	0.713	0.316	3.84869e-139	Neu_IFIT1	CXCL8
23	2.08723e-143	2.64679	0.783	0.453	5.34227e-139	Neu_IFIT1	ISG15
24	4.30152e-128	3.00663	0.462	0.13	1.10098e-123	Neu_IFIT1	PRKCH
25	1.78881e-105	3.10861	0.592	0.28	4.57847e-101	Neu_IFIT1	IL1RN
26	1.59913e-102	2.7205	0.519	0.208	4.09296e-98	Neu_IFIT1	PCBP1-AS1
27	5.22364e-89	2.76117	0.406	0.133	1.33699e-84	Neu_IFIT1	TNFAIP6
28	1.664e-77	2.5374	0.44	0.177	4.25902e-73	Neu_IFIT1	FFAR2
29	1.27463e-46	2.86231	0.308	0.119	3.26242e-42	Neu_IFIT1	CCL3L1
30	1.7385e-18	2.5818	0.204	0.097	4.4497e-14	Neu_IFIT1	CCL4L2
31	0	5.04336	0.947	0.007	0	Neu_CD177	CD177
32	0	4.67539	0.977	0.072	0	Neu_CD177	IL1R2
33	0	4.59791	0.993	0.712	0	Neu_CD177	S100A12
34	0	4.2581	0.924	0.007	0	Neu_CD177	ZDHHC19
35	0	4.0242	0.945	0.044	0	Neu_CD177	CST7
36	0	3.82608	0.802	0.015	0	Neu_CD177	MMP9
37	0	3.59638	0.936	0.047	0	Neu_CD177	S100P
38	0	3.54636	0.951	0.017	0	Neu_CD177	ALPL
39	0	3.51727	1	0.924	0	Neu_CD177	S100A8
40	0	3.3484	0.635	0.004	0	Neu_CD177	LCN2
41	0	3.21059	0.901	0.039	0	Neu_CD177	CMTM2
42	0	3.17804	0.982	0.316	0	Neu_CD177	BASP1
43	0	3.07189	0.972	0.393	0	Neu_CD177	GCA
44	0	2.97831	1	0.818	0	Neu_CD177	IFITM2
45	0	2.95682	0.937	0.057	0	Neu_CD177	MMP25
46	0	2.88233	0.942	0.189	0	Neu_CD177	CYSTM1
47	0	2.84186	0.979	0.391	0	Neu_CD177	ALOX5AP
48	0	2.67056	0.993	0.493	0	Neu_CD177	IFITM1
49	0	2.64569	0.918	0.189	0	Neu_CD177	MCEMP1
50	0	2.50616	0.982	0.514	0	Neu_CD177	FPR1
51	0	2.48215	0.832	0.015	0	Neu_CD177	ANXA3
52	0	2.40258	0.681	0.04	0	Neu_CD177	HP
53	0	2.39086	0.829	0.076	0	Neu_CD177	PROK2
54	0	2.37529	0.91	0.205	0	Neu_CD177	CLEC4E
55	0	2.3611	0.999	0.957	0	Neu_CD177	S100A9
56	0	2.30244	0.77	0.017	0	Neu_CD177	IL18R1
57	0	2.27153	0.721	0.02	0	Neu_CD177	AC005392.2
58	0	2.2644	0.997	0.911	0	Neu_CD177	S100A11
59	0	2.23067	0.701	0.019	0	Neu_CD177	RGL4
60	0	2.22122	0.853	0.226	0	Neu_CD177	GYG1
61	0	4.27063	0.519	0.001	0	Neu_OLFM4	DEFA4
62	0	3.53688	0.352	0.002	0	Neu_OLFM4	PRTN3
63	0	2.16368	0.444	0	0	Neu_OLFM4	DEFA1B
64	0	2.10322	0.444	0.005	0	Neu_OLFM4	ABCA13
65	2.90766e-279	9.27824	0.778	0.023	7.44216e-275	Neu_OLFM4	DEFA3
66	9.44628e-238	2.07533	0.444	0.008	2.41778e-233	Neu_OLFM4	CHI3L1
67	6.12837e-177	2.87138	0.741	0.034	1.56856e-172	Neu_OLFM4	CD24
68	2.42566e-121	2.7829	0.537	0.025	6.20848e-117	Neu_OLFM4	SLPI
69	7.09113e-119	3.35108	0.407	0.015	1.81498e-114	Neu_OLFM4	ELANE
70	2.95206e-105	2.3359	0.296	0.009	7.55581e-101	Neu_OLFM4	HIST1H2AI
71	8.92018e-104	2.71851	0.407	0.017	2.28312e-99	Neu_OLFM4	AZU1
72	3.7856e-82	2.94688	0.426	0.024	9.68923e-78	Neu_OLFM4	MPO
73	7.38369e-82	3.75037	0.315	0.013	1.88985e-77	Neu_OLFM4	OLFM4
74	4.69776e-79	2.49052	0.704	0.072	1.20239e-74	Neu_OLFM4	BPI
75	3.86574e-49	2.17541	0.611	0.084	9.89436e-45	Neu_OLFM4	ATP8B4
76	2.4134e-48	3.35395	0.519	0.06	6.17709e-44	Neu_OLFM4	LTF
77	3.58203e-45	3.32329	0.648	0.103	9.16822e-41	Neu_OLFM4	PGLYRP1
78	1.98815e-39	2.6676	0.611	0.103	5.08866e-35	Neu_OLFM4	MMP8
79	1.47044e-35	2.85195	0.704	0.151	3.76358e-31	Neu_OLFM4	LCN2
80	1.65056e-34	2.75849	0.815	0.24	4.2246e-30	Neu_OLFM4	NKG7
81	1.28213e-32	4.08617	0.926	0.491	3.28161e-28	Neu_OLFM4	RETN
82	3.65373e-32	1.92057	0.537	0.094	9.35171e-28	Neu_OLFM4	MCU
83	1.16769e-31	2.07796	0.593	0.119	2.98871e-27	Neu_OLFM4	UGCG
84	3.98953e-29	3.78567	0.704	0.203	1.02112e-24	Neu_OLFM4	HIST1H4C
85	2.23689e-23	2.88778	0.889	0.458	5.72532e-19	Neu_OLFM4	HIST1H1E
86	1.29952e-22	2.14113	0.444	0.091	3.32613e-18	Neu_OLFM4	HIST1H1D
87	2.36613e-19	2.02231	0.667	0.242	6.05611e-15	Neu_OLFM4	PADI4
88	1.94915e-16	1.90429	0.574	0.2	4.98884e-12	Neu_OLFM4	HIST1H1C
89	1.93999e-13	1.99068	0.778	0.569	4.9654e-09	Neu_OLFM4	HMGN2
90	0.00721669	3.19757	0.278	0.157	1	Neu_OLFM4	HBB
91	0	1.80792	0.925	0.427	0	Mono_VCAN	VCAN
92	0	1.31862	0.997	0.754	0	Mono_VCAN	LYZ
93	0	1.30539	1	0.925	0	Mono_VCAN	RPL39
94	0	1.19206	0.612	0.329	0	Mono_VCAN	CD36
95	0	1.04541	0.95	0.584	0	Mono_VCAN	S100A10
96	0	1.04335	0.944	0.853	0	Mono_VCAN	FOS
97	0	0.996695	0.939	0.754	0	Mono_VCAN	MT-ND4
98	0	0.985225	0.773	0.604	0	Mono_VCAN	CSTA
99	0	0.965184	0.982	0.846	0	Mono_VCAN	MT-CO3
100	0	0.952668	0.942	0.758	0	Mono_VCAN	MT-ND1
101	0	0.93332	0.923	0.709	0	Mono_VCAN	MT-ND2
102	0	0.920655	1	0.928	0	Mono_VCAN	RPLP1
103	0	0.908764	0.997	0.892	0	Mono_VCAN	RPL34
104	0	0.886554	0.996	0.863	0	Mono_VCAN	RPS28
105	0	0.878018	0.915	0.731	0	Mono_VCAN	MT-ND3
106	0	0.869047	0.998	0.822	0	Mono_VCAN	RPS13
107	0	0.829962	0.996	0.839	0	Mono_VCAN	RPS24
108	0	0.806209	0.993	0.899	0	Mono_VCAN	MT-CO2
109	0	0.791946	0.936	0.658	0	Mono_VCAN	RPL22
110	3.18597e-231	0.911914	0.688	0.5	8.15448e-227	Mono_VCAN	KLF10
111	8.83852e-229	0.8561	0.733	0.566	2.26222e-224	Mono_VCAN	JARID2
112	1.27457e-176	0.775878	0.734	0.677	3.26227e-172	Mono_VCAN	ARHGAP26
113	2.77704e-172	0.792826	0.635	0.518	7.10783e-168	Mono_VCAN	PLXDC2
114	8.12018e-162	0.779063	0.781	0.762	2.07836e-157	Mono_VCAN	HIF1A
115	6.25817e-147	0.879608	0.58	0.486	1.60178e-142	Mono_VCAN	TOP1
116	7.24113e-139	0.890117	0.62	0.547	1.85337e-134	Mono_VCAN	CTNNB1
117	1.20281e-136	0.785466	0.329	0.184	3.07859e-132	Mono_VCAN	MGST1
118	3.28199e-135	0.819912	0.332	0.184	8.40027e-131	Mono_VCAN	AC020656.1
119	4.95463e-113	0.853785	0.591	0.543	1.26814e-108	Mono_VCAN	AGFG1
120	1.07884e-112	0.77542	0.385	0.259	2.76128e-108	Mono_VCAN	RBP7
121	0	1.08243	0.568	0.193	0	Mono_HLA	LGALS2
122	0	1.00788	0.935	0.49	0	Mono_HLA	HLA-DRB1
123	0	0.9305	0.974	0.535	0	Mono_HLA	HLA-DRA
124	0	0.9067	0.486	0.162	0	Mono_HLA	PID1
125	0	0.88685	0.845	0.354	0	Mono_HLA	HLA-DPB1
126	0	0.880054	0.71	0.278	0	Mono_HLA	HLA-DMA
127	0	0.814811	0.844	0.458	0	Mono_HLA	PSME2
128	0	0.805307	1	0.814	0	Mono_HLA	RPL13
129	0	0.794205	0.997	0.758	0	Mono_HLA	RPS18
130	0	0.770811	0.717	0.316	0	Mono_HLA	CPVL
131	0	0.756256	0.757	0.358	0	Mono_HLA	HLA-DRB5
132	0	0.748682	0.972	0.626	0	Mono_HLA	RPL23A
133	0	0.748587	0.999	0.744	0	Mono_HLA	RPL18A
134	0	0.744349	0.996	0.78	0	Mono_HLA	RPS2
135	0	0.740506	0.973	0.588	0	Mono_HLA	RPL10A
136	0	0.737596	0.998	0.754	0	Mono_HLA	CD74
137	0	0.729118	0.879	0.402	0	Mono_HLA	HLA-DPA1
138	0	0.722115	0.99	0.791	0	Mono_HLA	RPS16
139	0	0.717533	0.999	0.838	0	Mono_HLA	RPL26
140	0	0.717161	0.965	0.606	0	Mono_HLA	RPL3
141	0	0.71179	1	0.924	0	Mono_HLA	TMSB10
142	0	0.708354	0.985	0.759	0	Mono_HLA	RPL15
143	1.24642e-305	0.720691	0.957	0.588	3.19021e-301	Mono_HLA	GSTP1
144	9.58175e-293	0.717034	0.881	0.492	2.45245e-288	Mono_HLA	ANXA2
145	4.21003e-278	0.702931	0.912	0.581	1.07756e-273	Mono_HLA	SLC25A6
146	9.9552e-272	0.702717	0.916	0.562	2.54803e-267	Mono_HLA	RPL4
147	2.03505e-256	0.83656	0.814	0.492	5.20872e-252	Mono_HLA	CD52
148	2.81963e-233	0.819225	0.761	0.416	7.21685e-229	Mono_HLA	CRIP1
149	9.18678e-220	0.740348	0.638	0.335	2.35136e-215	Mono_HLA	DUSP6
150	4.38728e-65	0.952933	0.272	0.145	1.12292e-60	Mono_HLA	MTRNR2L12
151	0	4.33432	0.901	0.07	0	Mono_IL1B	SERPINB2
152	0	3.88533	0.982	0.225	0	Mono_IL1B	IL1B
153	0	3.59261	0.908	0.1	0	Mono_IL1B	CCL3
154	0	3.5512	0.802	0.095	0	Mono_IL1B	CCL4
155	0	2.68567	0.77	0.275	0	Mono_IL1B	THBS1
156	0	2.60768	0.934	0.282	0	Mono_IL1B	CXCL8
157	0	2.51131	0.668	0.066	0	Mono_IL1B	CXCL2
158	0	2.39531	0.938	0.343	0	Mono_IL1B	NLRP3
159	0	2.3118	0.964	0.467	0	Mono_IL1B	IER3
160	0	2.28703	0.893	0.169	0	Mono_IL1B	EREG
161	0	2.28305	0.974	0.305	0	Mono_IL1B	CD83
162	0	2.08258	0.883	0.227	0	Mono_IL1B	SERPINB9
163	0	2.01811	0.78	0.15	0	Mono_IL1B	GPR183
164	0	1.92841	0.687	0.095	0	Mono_IL1B	PHLDA1
165	0	1.87659	0.989	0.61	0	Mono_IL1B	MAP3K8
166	0	1.87043	0.48	0.02	0	Mono_IL1B	F3
167	0	1.85676	0.855	0.253	0	Mono_IL1B	TNFAIP8
168	0	1.84946	0.944	0.448	0	Mono_IL1B	NFKB1
169	0	1.84368	0.483	0.071	0	Mono_IL1B	CCL4L2
170	0	1.78341	0.506	0.029	0	Mono_IL1B	MIR155HG
171	0	1.77923	0.917	0.332	0	Mono_IL1B	ATP2B1-AS1
172	0	1.77616	0.75	0.157	0	Mono_IL1B	RIN2
173	0	1.7345	0.585	0.09	0	Mono_IL1B	CCL3L1
174	0	1.6819	0.352	0.024	0	Mono_IL1B	CCL2
175	0	1.64005	1	0.857	0	Mono_IL1B	NFKBIA
176	0	1.60427	0.743	0.204	0	Mono_IL1B	DUSP2
177	1.6407e-275	2.38643	0.33	0.049	4.19937e-271	Mono_IL1B	MT1G
178	1.62184e-220	1.8523	0.831	0.458	4.15109e-216	Mono_IL1B	H1FX
179	1.46717e-211	2.50368	0.593	0.221	3.75521e-207	Mono_IL1B	MT1X
180	2.18697e-190	1.9673	0.875	0.555	5.59754e-186	Mono_IL1B	MT2A
181	0	4.57356	0.9	0.109	0	Mono_CCL	MT1E
182	0	3.73896	0.935	0.129	0	Mono_CCL	CCL4
183	0	3.19001	0.932	0.142	0	Mono_CCL	CCL3
184	0	2.33223	0.485	0.027	0	Mono_CCL	C1QA
185	0	2.31442	0.945	0.162	0	Mono_CCL	FCGR3A
186	0	1.97637	0.612	0.028	0	Mono_CCL	CH25H
187	0	1.87174	0.46	0.024	0	Mono_CCL	CCL20
188	0	1.85094	0.825	0.12	0	Mono_CCL	PTGER4
189	0	1.70663	0.744	0.067	0	Mono_CCL	CDKN1C
190	1.6544e-294	2.00318	0.715	0.088	4.23443e-290	Mono_CCL	CCL4L2
191	3.09531e-293	2.09152	0.79	0.112	7.92244e-289	Mono_CCL	TNF
192	1.50353e-287	2.02458	0.832	0.134	3.84828e-283	Mono_CCL	PMAIP1
193	1.50689e-258	3.32991	0.997	0.263	3.85688e-254	Mono_CCL	IL1B
194	1.17807e-255	3.67488	0.547	0.06	3.01528e-251	Mono_CCL	MT1G
195	5.4954e-233	2.07362	0.974	0.259	1.40655e-228	Mono_CCL	SERPINB9
196	3.02176e-227	2.47742	1	0.339	7.7342e-223	Mono_CCL	CD83
197	2.39633e-221	1.70447	0.922	0.221	6.13341e-217	Mono_CCL	DAPK1
198	2.28745e-216	1.64002	0.806	0.157	5.85472e-212	Mono_CCL	SLC30A1
199	5.45083e-198	1.7427	0.926	0.228	1.39514e-193	Mono_CCL	DUSP2
200	8.05712e-190	1.66855	0.197	0.009	2.06222e-185	Mono_CCL	MT1M
201	1.49826e-183	1.60055	0.926	0.263	3.83479e-179	Mono_CCL	RIPK2
202	3.82926e-173	3.73741	0.997	0.569	9.801e-169	Mono_CCL	MT2A
203	3.84449e-160	1.7963	1	0.546	9.83998e-156	Mono_CCL	NFKBIZ
204	1.44083e-159	1.78033	0.767	0.183	3.68779e-155	Mono_CCL	GPR183
205	6.47176e-155	2.07471	0.977	0.475	1.65645e-150	Mono_CCL	PELI1
206	2.34173e-154	1.76743	0.184	0.01	5.99365e-150	Mono_CCL	C1QB
207	4.4997e-150	1.7751	0.961	0.373	1.1517e-145	Mono_CCL	NLRP3
208	3.41516e-136	1.61582	0.971	0.55	8.74111e-132	Mono_CCL	LILRB2
209	3.13273e-111	1.67295	0.961	0.539	8.01823e-107	Mono_CCL	ZFAND5
210	1.97546e-76	2.29131	0.641	0.239	5.05618e-72	Mono_CCL	MT1X
211	0	3.21383	0.938	0.139	0	Mono_CSF1R	FCGR3A
212	0	2.8561	0.784	0.045	0	Mono_CSF1R	CDKN1C
213	0	2.23051	0.828	0.213	0	Mono_CSF1R	MS4A7
214	0	2.13943	0.796	0.1	0	Mono_CSF1R	RHOC
215	0	1.79654	1	0.857	0	Mono_CSF1R	LST1
216	0	1.74348	0.208	0.003	0	Mono_CSF1R	LYPD2
217	0	1.65063	0.314	0.022	0	Mono_CSF1R	C1QA
218	0	1.62817	0.712	0.169	0	Mono_CSF1R	CSF1R
219	0	1.53898	1	0.819	0	Mono_CSF1R	RPS19
220	0	1.50627	0.662	0.067	0	Mono_CSF1R	HES4
221	0	1.47981	0.671	0.117	0	Mono_CSF1R	ABI3
222	0	1.27253	0.653	0.13	0	Mono_CSF1R	SPN
223	3.64045e-299	1.21383	0.596	0.126	9.31773e-295	Mono_CSF1R	RRAS
224	6.70894e-298	1.56373	0.922	0.402	1.71715e-293	Mono_CSF1R	NAP1L1
225	3.02309e-291	1.225	0.579	0.121	7.73759e-287	Mono_CSF1R	FAM110A
226	4.56008e-284	1.223	0.996	0.924	1.16715e-279	Mono_CSF1R	PSAP
227	4.02073e-268	1.20132	1	0.907	1.02911e-263	Mono_CSF1R	AIF1
228	4.53476e-268	1.44562	0.953	0.471	1.16067e-263	Mono_CSF1R	HLA-DPA1
229	1.2046e-258	1.58811	0.964	0.533	3.08317e-254	Mono_CSF1R	CD52
230	6.27822e-223	1.33412	0.796	0.304	1.60691e-218	Mono_CSF1R	TCF7L2
231	9.40425e-209	1.39382	0.682	0.232	2.40702e-204	Mono_CSF1R	RHOB
232	1.20123e-208	1.24436	0.866	0.42	3.07455e-204	Mono_CSF1R	LRRC25
233	1.10803e-205	1.22222	0.784	0.296	2.836e-201	Mono_CSF1R	HMOX1
234	6.3675e-201	1.3335	0.761	0.321	1.62976e-196	Mono_CSF1R	CTSC
235	1.52608e-200	1.2622	0.876	0.416	3.906e-196	Mono_CSF1R	WARS
236	8.7045e-190	1.18632	0.767	0.3	2.22792e-185	Mono_CSF1R	CALHM6
237	3.70924e-182	1.29036	0.859	0.489	9.49381e-178	Mono_CSF1R	PECAM1
238	3.76869e-176	1.37872	0.855	0.478	9.64596e-172	Mono_CSF1R	KLF2
239	8.46537e-171	1.33016	0.847	0.445	2.16671e-166	Mono_CSF1R	CFD
240	2.75239e-104	1.23381	0.829	0.49	7.04474e-100	Mono_CSF1R	MT-ATP8
241	0	3.29462	0.99	0.43	0	cDC_CD1C	HLA-DPB1
242	0	3.26181	0.887	0.135	0	cDC_CD1C	HLA-DQA1
243	0	3.18444	0.998	0.477	0	cDC_CD1C	HLA-DPA1
244	0	3.10725	0.956	0.277	0	cDC_CD1C	HLA-DQB1
245	0	2.83584	0.981	0.417	0	cDC_CD1C	HLA-DRB5
246	0	2.37772	0.699	0.086	0	cDC_CD1C	HLA-DQA2
247	0	2.04745	0.443	0.008	0	cDC_CD1C	FCER1A
248	0	1.74921	0.5	0.031	0	cDC_CD1C	CLEC10A
249	0	1.56557	0.425	0.015	0	cDC_CD1C	CD1C
250	1.23446e-306	3.03408	1	0.607	3.1596e-302	cDC_CD1C	HLA-DRA
251	7.11009e-299	2.9936	1	0.794	1.81983e-294	cDC_CD1C	CD74
252	6.68449e-292	2.75187	0.996	0.562	1.7109e-287	cDC_CD1C	HLA-DRB1
253	1.02641e-283	1.40337	0.772	0.168	2.6271e-279	cDC_CD1C	PPA1
254	5.46754e-266	1.83267	0.925	0.342	1.39942e-261	cDC_CD1C	HLA-DMA
255	1.36136e-224	1.47937	0.996	0.728	3.48439e-220	cDC_CD1C	RPL5
256	2.31106e-218	1.52523	0.985	0.644	5.91515e-214	cDC_CD1C	RPSA
257	1.61368e-211	1.37276	0.998	0.772	4.13021e-207	cDC_CD1C	RPLP0
258	2.86651e-203	1.3342	0.99	0.698	7.33682e-199	cDC_CD1C	RPS5
259	1.07533e-192	1.28243	0.992	0.794	2.7523e-188	cDC_CD1C	RPS6
260	2.19339e-191	1.38772	0.989	0.665	5.61398e-187	cDC_CD1C	RPL3
261	1.82738e-186	1.22111	0.994	0.797	4.67718e-182	cDC_CD1C	RPS18
262	9.57049e-180	1.29139	0.981	0.628	2.44957e-175	cDC_CD1C	EEF1B2
263	7.99055e-174	1.20293	0.985	0.651	2.04518e-169	cDC_CD1C	RPL10A
264	4.08387e-170	1.56505	0.998	0.741	1.04527e-165	cDC_CD1C	CST3
265	4.86204e-161	1.51869	0.906	0.458	1.24444e-156	cDC_CD1C	TUBA1B
266	3.74484e-158	1.22942	0.923	0.424	9.58492e-154	cDC_CD1C	HSP90AB1
267	5.76198e-155	1.23141	0.948	0.556	1.47478e-150	cDC_CD1C	HINT1
268	1.32144e-129	1.35603	0.835	0.379	3.38222e-125	cDC_CD1C	CPVL
269	1.0604e-127	1.40249	0.655	0.218	2.71408e-123	cDC_CD1C	ARL4C
270	1.49059e-124	2.05344	0.385	0.085	3.81516e-120	cDC_CD1C	AREG
271	0	5.27575	0.872	0.005	0	pDC_LILRA4	JCHAIN
272	0	4.77746	0.322	0.002	0	pDC_LILRA4	PTGDS
273	0	4.40881	0.769	0.005	0	pDC_LILRA4	IGKC
274	0	4.00636	0.689	0.005	0	pDC_LILRA4	GZMB
275	0	3.66847	0.538	0.005	0	pDC_LILRA4	IGHM
276	0	3.59565	0.905	0.015	0	pDC_LILRA4	ITM2C
277	0	3.40856	0.725	0.053	0	pDC_LILRA4	PLD4
278	0	3.12184	0.795	0.002	0	pDC_LILRA4	MZB1
279	0	2.89552	0.853	0.079	0	pDC_LILRA4	TCF4
280	0	2.85434	0.634	0.004	0	pDC_LILRA4	LILRA4
281	0	2.77392	0.806	0.019	0	pDC_LILRA4	C12orf75
282	0	2.75873	0.718	0.019	0	pDC_LILRA4	IRF4
283	0	2.63742	0.7	0.011	0	pDC_LILRA4	SERPINF1
284	0	2.42334	0.641	0.039	0	pDC_LILRA4	TXNDC5
285	0	2.31586	0.784	0.017	0	pDC_LILRA4	LIME1
286	0	2.3068	0.711	0.001	0	pDC_LILRA4	DERL3
287	0	2.27181	0.575	0.002	0	pDC_LILRA4	CLIC3
288	0	2.06491	0.74	0.048	0	pDC_LILRA4	VEGFB
289	0	2.0297	0.667	0.002	0	pDC_LILRA4	TSPAN13
290	5.00619e-282	2.36946	0.74	0.099	1.28133e-277	pDC_LILRA4	CCDC50
291	2.75778e-256	2.36113	0.74	0.11	7.05854e-252	pDC_LILRA4	UGCG
292	1.10867e-195	2.88768	0.846	0.211	2.83763e-191	pDC_LILRA4	PPP1R14B
293	5.9706e-184	4.59346	0.154	0.005	1.52817e-179	pDC_LILRA4	IGHA1
294	1.49624e-144	2.50347	0.923	0.384	3.82964e-140	pDC_LILRA4	HSP90B1
295	4.04168e-142	2.6264	0.747	0.196	1.03447e-137	pDC_LILRA4	FCHSD2
296	2.68386e-132	2.57443	0.872	0.331	6.86934e-128	pDC_LILRA4	IRF7
297	1.35528e-126	2.38052	0.729	0.235	3.46884e-122	pDC_LILRA4	APP
298	7.35997e-115	2.10006	0.96	0.608	1.88378e-110	pDC_LILRA4	PPIB
299	2.88975e-101	2.2432	0.692	0.234	7.39633e-97	pDC_LILRA4	IRF8
300	1.42123e-100	2.14691	0.996	0.798	3.63765e-96	pDC_LILRA4	CD74
