# Supplementary material for: Combined single-cell transcriptome and immune repertoire analysis reveals hepatic and renal immune injury by heat stroke
Source: JCI Insight. 2026 Mar 23;11(6):e189825. doi: 10.1172/jci.insight.189825 (PMC13043102; doi:10.1172/jci.insight.189825)
Supplement: Supporting data values [file jciinsight-11-189825-s137.xlsx]

## Sheet: Fig 1E
Sample	Cluster	Count
HC1	B/Plasma	901
HC2	B/Plasma	1088
HC3	B/Plasma	675
HC4	B/Plasma	437
HC5	B/Plasma	862
HE1	B/Plasma	469
HE2	B/Plasma	624
HE3	B/Plasma	1277
HE4	B/Plasma	386
HS1	B/Plasma	722
HS2	B/Plasma	329
HS3	B/Plasma	869
HS4	B/Plasma	1090
HS5	B/Plasma	2900
HS6	B/Plasma	18
HC1	pDC	56
HC2	pDC	71
HC3	pDC	41
HC4	pDC	29
HC5	pDC	81
HE1	pDC	38
HE2	pDC	25
HE3	pDC	46
HE4	pDC	10
HS1	pDC	34
HS2	pDC	53
HS3	pDC	238
HS4	pDC	121
HS5	pDC	101
HS6	pDC	1
HC1	cDC	161
HC2	cDC	208
HC3	cDC	99
HC4	cDC	12
HC5	cDC	82
HE1	cDC	180
HE2	cDC	91
HE3	cDC	236
HE4	cDC	68
HS1	cDC	121
HS2	cDC	89
HS3	cDC	203
HS4	cDC	138
HS5	cDC	136
HS6	cDC	0
HC1	Mono/Mac	2806
HC2	Mono/Mac	1601
HC3	Mono/Mac	662
HC4	Mono/Mac	1154
HC5	Mono/Mac	2225
HE1	Mono/Mac	5464
HE2	Mono/Mac	4878
HE3	Mono/Mac	3529
HE4	Mono/Mac	4675
HS1	Mono/Mac	3529
HS2	Mono/Mac	4401
HS3	Mono/Mac	3174
HS4	Mono/Mac	3394
HS5	Mono/Mac	4517
HS6	Mono/Mac	68
HC1	Neu	0
HC2	Neu	0
HC3	Neu	0
HC4	Neu	0
HC5	Neu	0
HE1	Neu	6
HE2	Neu	1
HE3	Neu	9
HE4	Neu	2
HS1	Neu	724
HS2	Neu	0
HS3	Neu	1103
HS4	Neu	14
HS5	Neu	117
HS6	Neu	13192
HC1	RBC	0
HC2	RBC	0
HC3	RBC	0
HC4	RBC	0
HC5	RBC	0
HE1	RBC	0
HE2	RBC	2
HE3	RBC	1
HE4	RBC	3
HS1	RBC	5
HS2	RBC	0
HS3	RBC	9
HS4	RBC	3
HS5	RBC	6
HS6	RBC	175
HC1	Platelet	50
HC2	Platelet	17
HC3	Platelet	10
HC4	Platelet	31
HC5	Platelet	74
HE1	Platelet	30
HE2	Platelet	18
HE3	Platelet	14
HE4	Platelet	17
HS1	Platelet	133
HS2	Platelet	20
HS3	Platelet	82
HS4	Platelet	156
HS5	Platelet	380
HS6	Platelet	22
HC1	T/NK	5662
HC2	T/NK	7700
HC3	T/NK	4699
HC4	T/NK	5265
HC5	T/NK	9883
HE1	T/NK	3762
HE2	T/NK	3852
HE3	T/NK	6112
HE4	T/NK	2408
HS1	T/NK	3861
HS2	T/NK	4301
HS3	T/NK	3509
HS4	T/NK	7201
HS5	T/NK	15614
HS6	T/NK	5

## Sheet: Fig 2D
Sample	Cluster	Count
HC1	CD8_LEF1	997
HC2	CD8_LEF1	900
HC3	CD8_LEF1	506
HC4	CD8_LEF1	477
HC5	CD8_LEF1	1096
HE1	CD8_LEF1	99
HE2	CD8_LEF1	222
HE3	CD8_LEF1	413
HE4	CD8_LEF1	191
HS1	CD8_LEF1	243
HS2	CD8_LEF1	168
HS3	CD8_LEF1	664
HS4	CD8_LEF1	1026
HS5	CD8_LEF1	3794
HS6	CD8_LEF1	1
HC1	CD8_EGR1	104
HC2	CD8_EGR1	176
HC3	CD8_EGR1	114
HC4	CD8_EGR1	171
HC5	CD8_EGR1	365
HE1	CD8_EGR1	65
HE2	CD8_EGR1	40
HE3	CD8_EGR1	83
HE4	CD8_EGR1	7
HS1	CD8_EGR1	52
HS2	CD8_EGR1	58
HS3	CD8_EGR1	102
HS4	CD8_EGR1	159
HS5	CD8_EGR1	207
HS6	CD8_EGR1	0
HC1	CD8_GZMK	167
HC2	CD8_GZMK	421
HC3	CD8_GZMK	269
HC4	CD8_GZMK	309
HC5	CD8_GZMK	681
HE1	CD8_GZMK	336
HE2	CD8_GZMK	286
HE3	CD8_GZMK	403
HE4	CD8_GZMK	140
HS1	CD8_GZMK	187
HS2	CD8_GZMK	357
HS3	CD8_GZMK	131
HS4	CD8_GZMK	569
HS5	CD8_GZMK	318
HS6	CD8_GZMK	0
HC1	CD8_GZMB	50
HC2	CD8_GZMB	101
HC3	CD8_GZMB	56
HC4	CD8_GZMB	74
HC5	CD8_GZMB	138
HE1	CD8_GZMB	157
HE2	CD8_GZMB	169
HE3	CD8_GZMB	193
HE4	CD8_GZMB	74
HS1	CD8_GZMB	132
HS2	CD8_GZMB	159
HS3	CD8_GZMB	62
HS4	CD8_GZMB	391
HS5	CD8_GZMB	153
HS6	CD8_GZMB	0
HC1	CD8_IFIT1	8
HC2	CD8_IFIT1	19
HC3	CD8_IFIT1	8
HC4	CD8_IFIT1	24
HC5	CD8_IFIT1	21
HE1	CD8_IFIT1	19
HE2	CD8_IFIT1	37
HE3	CD8_IFIT1	31
HE4	CD8_IFIT1	9
HS1	CD8_IFIT1	165
HS2	CD8_IFIT1	20
HS3	CD8_IFIT1	120
HS4	CD8_IFIT1	36
HS5	CD8_IFIT1	106
HS6	CD8_IFIT1	0
HC1	CD8_KLRB1	164
HC2	CD8_KLRB1	343
HC3	CD8_KLRB1	200
HC4	CD8_KLRB1	109
HC5	CD8_KLRB1	216
HE1	CD8_KLRB1	132
HE2	CD8_KLRB1	92
HE3	CD8_KLRB1	138
HE4	CD8_KLRB1	21
HS1	CD8_KLRB1	65
HS2	CD8_KLRB1	85
HS3	CD8_KLRB1	92
HS4	CD8_KLRB1	173
HS5	CD8_KLRB1	430
HS6	CD8_KLRB1	0

## Sheet: Fig 2E
	GZMB+CD8/ Total CD8	CD161+ CD8/ Total CD8
HC1	0.7	14.3
HC2	0.63	24.8
HC3	1.57	25.2
HC4	1.12	14.2
HE1	3.56	7.1
HE2	4.12	4.3
HE3	5.51	5.2
HE4	4.37	3.1
HE5	9.12	4.2
HS1	9.45	4.5
HS2	8.76	3.4
HS3	13.56	3.2
HS4	12.1	2.8

## Sheet: Fig 3E
Sample	Cluster	Count
HC1	CD4_IL7R	347
HC2	CD4_IL7R	232
HC3	CD4_IL7R	93
HC4	CD4_IL7R	1473
HC5	CD4_IL7R	2098
HE1	CD4_IL7R	5
HE2	CD4_IL7R	18
HE3	CD4_IL7R	33
HE4	CD4_IL7R	22
HS1	CD4_IL7R	7
HS2	CD4_IL7R	19
HS3	CD4_IL7R	69
HS4	CD4_IL7R	220
HS5	CD4_IL7R	567
HS6	CD4_IL7R	0
HC1	CD4_MT1E	3
HC2	CD4_MT1E	1
HC3	CD4_MT1E	8
HC4	CD4_MT1E	2
HC5	CD4_MT1E	12
HE1	CD4_MT1E	0
HE2	CD4_MT1E	0
HE3	CD4_MT1E	0
HE4	CD4_MT1E	8
HS1	CD4_MT1E	233
HS2	CD4_MT1E	15
HS3	CD4_MT1E	369
HS4	CD4_MT1E	104
HS5	CD4_MT1E	321
HS6	CD4_MT1E	23
HC1	CD4_IFIT1	0
HC2	CD4_IFIT1	1
HC3	CD4_IFIT1	0
HC4	CD4_IFIT1	1
HC5	CD4_IFIT1	2
HE1	CD4_IFIT1	0
HE2	CD4_IFIT1	0
HE3	CD4_IFIT1	0
HE4	CD4_IFIT1	0
HS1	CD4_IFIT1	97
HS2	CD4_IFIT1	0
HS3	CD4_IFIT1	25
HS4	CD4_IFIT1	14
HS5	CD4_IFIT1	259
HS6	CD4_IFIT1	8
HC1	CD4_KLRB1	711
HC2	CD4_KLRB1	1404
HC3	CD4_KLRB1	949
HC4	CD4_KLRB1	854
HC5	CD4_KLRB1	2191
HE1	CD4_KLRB1	21
HE2	CD4_KLRB1	30
HE3	CD4_KLRB1	52
HE4	CD4_KLRB1	11
HS1	CD4_KLRB1	2
HS2	CD4_KLRB1	21
HS3	CD4_KLRB1	28
HS4	CD4_KLRB1	587
HS5	CD4_KLRB1	507
HS6	CD4_KLRB1	1
HC1	CD4_FOXP3	71
HC2	CD4_FOXP3	143
HC3	CD4_FOXP3	100
HC4	CD4_FOXP3	59
HC5	CD4_FOXP3	148
HE1	CD4_FOXP3	30
HE2	CD4_FOXP3	10
HE3	CD4_FOXP3	49
HE4	CD4_FOXP3	8
HS1	CD4_FOXP3	2
HS2	CD4_FOXP3	44
HS3	CD4_FOXP3	2
HS4	CD4_FOXP3	119
HS5	CD4_FOXP3	131
HS6	CD4_FOXP3	0
HC1	CD4_GZMA	16
HC2	CD4_GZMA	17
HC3	CD4_GZMA	6
HC4	CD4_GZMA	7
HC5	CD4_GZMA	12
HE1	CD4_GZMA	4
HE2	CD4_GZMA	3
HE3	CD4_GZMA	11
HE4	CD4_GZMA	0
HS1	CD4_GZMA	12
HS2	CD4_GZMA	8
HS3	CD4_GZMA	28
HS4	CD4_GZMA	44
HS5	CD4_GZMA	9
HS6	CD4_GZMA	20

## Sheet: Fig 3F
	GZMA+CD4/ Total CD4	CD161+CD4/ Total CD4
HC1	1.7	16.3
HC2	0.63	16
HC3	0.57	15.2
HC4	1.12	14.2
HE1	3.56	7.1
HE2	8.12	6.3
HE3	5.51	6.2
HE4	4.37	3.1
HE5	6.12	4.2
HS1	9.45	6.5
HS2	8.76	7.4
HS3	7.56	3.2
HS4	12.1	2.8

## Sheet: Fig 4E
Sample	Cluster	Count
HC1	NK_IL7R	39
HC2	NK_IL7R	180
HC3	NK_IL7R	113
HC4	NK_IL7R	11
HC5	NK_IL7R	41
HE1	NK_IL7R	12
HE2	NK_IL7R	26
HE3	NK_IL7R	49
HE4	NK_IL7R	5
HS1	NK_IL7R	69
HS2	NK_IL7R	47
HS3	NK_IL7R	36
HS4	NK_IL7R	68
HS5	NK_IL7R	75
HC1	NK_AREG	1
HC2	NK_AREG	63
HC3	NK_AREG	16
HC4	NK_AREG	57
HC5	NK_AREG	37
HE1	NK_AREG	121
HE2	NK_AREG	404
HE3	NK_AREG	322
HE4	NK_AREG	169
HS1	NK_AREG	778
HS2	NK_AREG	275
HS3	NK_AREG	57
HS4	NK_AREG	10
HS5	NK_AREG	1159
HC1	NK_KLRB1	373
HC2	NK_KLRB1	823
HC3	NK_KLRB1	536
HC4	NK_KLRB1	48
HC5	NK_KLRB1	155
HE1	NK_KLRB1	128
HE2	NK_KLRB1	91
HE3	NK_KLRB1	72
HE4	NK_KLRB1	22
HS1	NK_KLRB1	262
HS2	NK_KLRB1	114
HS3	NK_KLRB1	54
HS4	NK_KLRB1	831
HS5	NK_KLRB1	213
HC1	NK_GZMB	6
HC2	NK_GZMB	4
HC3	NK_GZMB	1
HC4	NK_GZMB	18
HC5	NK_GZMB	14
HE1	NK_GZMB	10
HE2	NK_GZMB	14
HE3	NK_GZMB	81
HE4	NK_GZMB	59
HS1	NK_GZMB	34
HS2	NK_GZMB	108
HS3	NK_GZMB	38
HS4	NK_GZMB	622
HS5	NK_GZMB	14
HC1	NK_IFIT1	0
HC2	NK_IFIT1	0
HC3	NK_IFIT1	0
HC4	NK_IFIT1	0
HC5	NK_IFIT1	1
HE1	NK_IFIT1	3
HE2	NK_IFIT1	29
HE3	NK_IFIT1	11
HE4	NK_IFIT1	13
HS1	NK_IFIT1	579
HS2	NK_IFIT1	7
HS3	NK_IFIT1	145
HS4	NK_IFIT1	0
HS5	NK_IFIT1	215

## Sheet: Fig 4F
	CD16+CD56dim NK/ Total NK
HC1	12.3
HC2	16.4
HC3	16.7
HC4	19.3
HE1	32.1
HE2	34.8
HE3	39.7
HE4	38.4
HE5	34.3
HS1	42.3
HS2	48.5
HS3	67.2
HS4	47.2

## Sheet: Fig 5E
Sample	Cluster	Count
HC1	Neu_IFIT1	0
HC2	Neu_IFIT1	0
HC3	Neu_IFIT1	0
HC4	Neu_IFIT1	0
HC5	Neu_IFIT1	0
HE1	Neu_IFIT1	0
HE2	Neu_IFIT1	0
HE3	Neu_IFIT1	0
HE4	Neu_IFIT1	0
HS1	Neu_IFIT1	79
HS2	Neu_IFIT1	1
HS3	Neu_IFIT1	127
HS4	Neu_IFIT1	1
HS5	Neu_IFIT1	12
HS6	Neu_IFIT1	0
HC1	Neu_CD177	0
HC2	Neu_CD177	0
HC3	Neu_CD177	0
HC4	Neu_CD177	0
HC5	Neu_CD177	0
HE1	Neu_CD177	4
HE2	Neu_CD177	1
HE3	Neu_CD177	0
HE4	Neu_CD177	0
HS1	Neu_CD177	18
HS2	Neu_CD177	0
HS3	Neu_CD177	20
HS4	Neu_CD177	2
HS5	Neu_CD177	7
HS6	Neu_CD177	1833
HC1	Neu_OLFM4	0
HC2	Neu_OLFM4	0
HC3	Neu_OLFM4	0
HC4	Neu_OLFM4	0
HC5	Neu_OLFM4	0
HE1	Neu_OLFM4	0
HE2	Neu_OLFM4	0
HE3	Neu_OLFM4	0
HE4	Neu_OLFM4	0
HS1	Neu_OLFM4	0
HS2	Neu_OLFM4	0
HS3	Neu_OLFM4	5
HS4	Neu_OLFM4	0
HS5	Neu_OLFM4	2
HS6	Neu_OLFM4	42
HC1	pDC_LILRA4	9
HC2	pDC_LILRA4	10
HC3	pDC_LILRA4	7
HC4	pDC_LILRA4	3
HC5	pDC_LILRA4	12
HE1	pDC_LILRA4	1
HE2	pDC_LILRA4	3
HE3	pDC_LILRA4	5
HE4	pDC_LILRA4	0
HS1	pDC_LILRA4	7
HS2	pDC_LILRA4	10
HS3	pDC_LILRA4	34
HS4	pDC_LILRA4	14
HS5	pDC_LILRA4	12
HS6	pDC_LILRA4	0
HC1	cDC_CD1C	28
HC2	cDC_CD1C	18
HC3	cDC_CD1C	20
HC4	cDC_CD1C	3
HC5	cDC_CD1C	13
HE1	cDC_CD1C	25
HE2	cDC_CD1C	16
HE3	cDC_CD1C	22
HE4	cDC_CD1C	10
HS1	cDC_CD1C	12
HS2	cDC_CD1C	11
HS3	cDC_CD1C	37
HS4	cDC_CD1C	31
HS5	cDC_CD1C	18
HS6	cDC_CD1C	0
HC1	Mono_CX3CR1	26
HC2	Mono_CX3CR1	27
HC3	Mono_CX3CR1	11
HC4	Mono_CX3CR1	14
HC5	Mono_CX3CR1	36
HE1	Mono_CX3CR1	26
HE2	Mono_CX3CR1	8
HE3	Mono_CX3CR1	19
HE4	Mono_CX3CR1	7
HS1	Mono_CX3CR1	7
HS2	Mono_CX3CR1	40
HS3	Mono_CX3CR1	5
HS4	Mono_CX3CR1	143
HS5	Mono_CX3CR1	34
HS6	Mono_CX3CR1	0
HC1	Mono_CSF1R	11
HC2	Mono_CSF1R	31
HC3	Mono_CSF1R	12
HC4	Mono_CSF1R	18
HC5	Mono_CSF1R	37
HE1	Mono_CSF1R	39
HE2	Mono_CSF1R	11
HE3	Mono_CSF1R	32
HE4	Mono_CSF1R	0
HS1	Mono_CSF1R	17
HS2	Mono_CSF1R	18
HS3	Mono_CSF1R	6
HS4	Mono_CSF1R	95
HS5	Mono_CSF1R	12
HS6	Mono_CSF1R	0
HC1	Mono_IL1B	0
HC2	Mono_IL1B	0
HC3	Mono_IL1B	0
HC4	Mono_IL1B	2
HC5	Mono_IL1B	0
HE1	Mono_IL1B	0
HE2	Mono_IL1B	0
HE3	Mono_IL1B	0
HE4	Mono_IL1B	0
HS1	Mono_IL1B	128
HS2	Mono_IL1B	2
HS3	Mono_IL1B	38
HS4	Mono_IL1B	1
HS5	Mono_IL1B	3
HS6	Mono_IL1B	5
HC1	Mono_CCL	0
HC2	Mono_CCL	0
HC3	Mono_CCL	0
HC4	Mono_CCL	0
HC5	Mono_CCL	0
HE1	Mono_CCL	9
HE2	Mono_CCL	0
HE3	Mono_CCL	2
HE4	Mono_CCL	0
HS1	Mono_CCL	275
HS2	Mono_CCL	3
HS3	Mono_CCL	318
HS4	Mono_CCL	12
HS5	Mono_CCL	7
HS6	Mono_CCL	4
HC1	Mono_HLA	109
HC2	Mono_HLA	58
HC3	Mono_HLA	30
HC4	Mono_HLA	97
HC5	Mono_HLA	116
HE1	Mono_HLA	107
HE2	Mono_HLA	86
HE3	Mono_HLA	74
HE4	Mono_HLA	80
HS1	Mono_HLA	31
HS2	Mono_HLA	161
HS3	Mono_HLA	48
HS4	Mono_HLA	88
HS5	Mono_HLA	283
HS6	Mono_HLA	1
HC1	Mono_VCAN	268
HC2	Mono_VCAN	94
HC3	Mono_VCAN	30
HC4	Mono_VCAN	44
HC5	Mono_VCAN	119
HE1	Mono_VCAN	577
HE2	Mono_VCAN	514
HE3	Mono_VCAN	351
HE4	Mono_VCAN	602
HS1	Mono_VCAN	59
HS2	Mono_VCAN	402
HS3	Mono_VCAN	47
HS4	Mono_VCAN	136
HS5	Mono_VCAN	308
HS6	Mono_VCAN	9

## Sheet: Fig 7C
Creatine kinase (U/L)					Serum ALT (U/L)					Serum AST (U/L)
Cont	HS	HS+CY09	HS+QNZ		Cont	HS	HS+CY09	HS+QNZ		Cont	HS	HS+CY09	HS+QNZ
55.263	180.461	70.425	98.756		20.592	131.562	41.562	68.564		43.582	85.652	60.859	62.952
56.412	183.458	88.865	90.962		21.256	130.592	35.565	88.532		46.582	91.526	60.562	62.548
58.462	175.465	101.465	110.465		22.562	135.968	40.158	69.369		45.824	90.482	68.532	75.415
51.205	168.476	75.862	91.023		15.822	132.158	42.415	71.842		43.692	89.365	59.821	73.695
52.015	181.026	64.452	102.562		32.532	128.592	36.561	67.821		45.152	88.745	56.186	76.841
52.462	180.462	89.638	95.561		20.562	125.365	41.152	92.013		42.625	92.152	55.852	78.521
53.586	173.465	102.452	109.562		20.965	129.415	43.462	91.365		43.522	91.485	60.425	69.562
54.105	181.452	85.465	98.462		23.565	131.032	39.652	60.562		46.985	97.635	58.562	65.542
53.489	187.965	96.563	112.102		22.565	128.562	32.023	69.325		47.822	85.265	60.145	72.056
Serum urea (mmol/L)					Serum creatinine (μmol/L)
Cont	HS	HS+CY09	HS+QNZ		Cont	HS	HS+CY09	HS+QNZ
16.258	76.569	31.526	45.592		19.562	63.589	30.562	38.562
17.526	75.595	38.517	41.058		22.456	60.562	43.452	40.152
12.462	72.416	38.456	38.652		21.036	62.568	41.598	45.126
13.236	76.695	40.415	39.515		20.354	65.452	40.105	39.562
11.026	74.056	39.598	42.156		23.026	63.152	55.635	37.482
12.856	75.652	32.415	43.562		21.823	65.782	42.428	45.415
13.562	73.451	38.426	37.592		22.655	70.562	45.052	37.162
12.668	75.054	36.513	36.425		23.546	71.532	50.165	41.582
13.956	77.652	31.895	38.135		24.485	62.156	43.056	33.562

## Sheet: Fig 7D
Plasma IL-1β (pg/ml)					Plasma IL-6 (pg/ml)					Plasma IL-18 (pg/ml)
Cont	HS	HS+CY09	HS+QNZ		Cont	HS	HS+CY09	HS+QNZ		Cont	HS	HS+CY09	HS+QNZ
47.07	89.49	69.56	71.97		285.93	725.27	591.93	523.93		588.71	961.57	761.57	760.14
60.56	87.21	71.03	69.89		361.27	701.93	603.93	478.6		568.71	937.29	773	800.14
55.93	80.5	65.06	64.59		400.6	687.27	561.27	489.27		635.86	923	797.29	855.86
51.5	92.51	63.25	73.18		356.6	689.27	485.27	441.93		593	853	721.57	854.43
62.11	91.03	62.04	71.57		402.6	749.93	495.93	510.6		638.71	987.29	731.57	827.29
52.44	85.06	72.04	72.17		429.93	733.27	569.27	484.6		645.86	968.71	743	834.43
53.58	96.67	61.03	70.77		361.93	750.6	631.93	501.27		597.29	1057.29	734.43	873
60.7	88.62	60.36	76.4		369.27	742.6	487.27	487.93		604.43	978.71	718.71	851.57
61.57	89.76	63.52	70.36		371.27	691.27	619.93	501.93		607.29	927.29	717.29	737.29
Plasma TNF-α (pg/ml)					Plasma CCL2 (pg/ml)					Plasma CCL3 (pg/ml)					Plasma CCL4 (pg/ml)
Cont	HS	HS+CY09	HS+QNZ		Cont	HS	HS+CY09	HS+QNZ		Cont	HS	HS+CY09	HS+QNZ		Cont	HS	HS+CY09	HS+QNZ
501	1086	856	828.5		46.73	85.8	65.86	74.49		80.52	127.63	107.63	110.08		54.15	91.32	71.32	82.07
601	1093.5	838.5	823.5		56.85	83.5	67.35	73.19		98.63	125.3	109.19	112.41		62.32	88.98	72.82	64.98
503.5	1001	721	891		52.25	76.79	61.39	60.89		94.08	118.63	103.19	113.86		57.73	82.32	66.82	68.9
536	1108.5	708.5	861		47.84	88.84	59.58	62.81		89.63	130.63	101.41	115.74		53.32	94.32	65.07	70.73
603.5	1021	836	916		58.4	87.35	58.34	74.12		99.97	129.19	100.19	109.74		63.82	92.82	63.82	73.4
513.5	1031	751	898.5		48.78	81.39	68.34	80.39		90.52	123.19	110.19	103.63		54.15	76.82	73.82	64.82
561	1026	763.5	851		49.89	91.01	57.35	60.39		91.74	145.86	99.19	113.3		55.4	98.4	62.82	65.82
538.5	1201	776	956		57.04	84.93	56.66	59.27		98.86	126.74	98.52	112.19		62.48	90.4	62.15	64.73
526	1216	833.5	968.5		57.91	86.04	59.83	59.96		99.74	127.86	101.63	112.97		63.4	91.48	65.32	63.73

[truncated: 5 more sheets: Fig 7F, Fig S9B, Fig S10C, Fig S11B, Fig S11D]
